# Supplementary material for: Single-cell RNA sequencing reveals developmental heterogeneity of blastomeres during major genome activation in bovine embryos
Source: Sci Rep. 2018 Mar 6;8:4071. doi: 10.1038/s41598-018-22248-2 (PMC5840315; doi:10.1038/s41598-018-22248-2)
Supplement: Supplementary file 2 — Supplementary Table S1 [file 41598_2018_22248_MOESM2_ESM.xlsx]

## Sheet: Sheet1
Library Name	No. reads	% kept reads after filtering	No. uniquely mapped reads	No. UMI	No. Genes Detected	All UMI
E1.1_p3	4309219	0.89	2617309	135584	7081	1529101
E1.2_p3	3053922	0.9	2056708	94401	6536	1207649
E1.3_p3	88737	0.87	47586	3230	1666	23673
E1.4_p3	67384	0.83	28105	1501	997	8783
E1.5_p3	80205	0.85	41752	3019	1605	20148
E1.6_p3	548917	0.88	186014	14445	3847	101070
E1.7_p3	7874226	0.9	4707109	224445	7675	2835856
E14.1_p3	12610686	0.9	8084065	362668	8308	4244672
E14.2_p3	249717	0.86	120012	8800	3045	51591
E14.3_p3	3501574	0.9	2102756	115550	7028	1126286
E14.4_p3	2412252	0.9	1482867	69337	6330	757771
E14.5_p3	2577675	0.91	1315563	75167	6537	698945
E14.6_p3	1888132	0.9	1232652	60590	6033	721484
E14.7_p3	3528126	0.91	2309520	106574	6929	1207219
E14.8_p3	4520663	0.9	2642867	122157	7181	1376819
E14.9_p3	352989	0.88	169544	12803	3700	83270
E16.1_p3	6772236	0.9	4232149	193714	7568	2264002
E16.2_p3	4167351	0.89	2500150	118750	7056	1350425
E16.3_p3	40178	0.78	17930	615	481	2413
E16.4_p3	2649490	0.9	1266674	76074	6528	667004
E16.5_p3	17830	0.85	9177	52	48	141
E16.6_p3	3612133	0.91	2224111	115331	6969	1225211
E16.7_p3	4679685	0.9	2616788	147803	7377	1363480
E16.8_p3	2357782	0.9	1302557	75886	6505	691882
E16.9_p3	1241578	0.89	755650	41019	5597	400440
E11.1_p3	1367911	0.88	796982	54145	5869	440236
E11.2_p3	3483479	0.91	2212214	111307	6665	1278410
E11.3_p3	1834149	0.9	1190849	58345	5765	655806
E11.4_p3	8352228	0.9	5188133	238601	7601	3000471
E11.5_p3	4364058	0.9	2891704	130121	6954	1642287
E11.6_p3	31107	0.85	18447	261	216	1045
E11.7_p3	100289	0.84	50032	2666	1419	15293
E11.8_p3	2392645	0.9	1564471	71512	6024	848358
E14.1_p2	5423343	0.9	3577154	189025	7390	2006453
E14.2_p2	5278511	0.89	3211369	157273	7427	1725599
E14.3_p2	1752728	0.9	1137290	56431	6035	589384
E14.4_p2	1803850	0.9	1163582	71983	6333	601206
E14.5_p2	1861393	0.89	1181417	65054	6243	613073
E14.6_p2	4584879	0.89	3105469	140255	7279	1667861
E14.7_p2	2986164	0.9	1900664	107522	6966	1060522
E14.8_p2	210133	0.9	84180	5029	2274	14808
E15.1_p2	388988	0.82	149687	23892	4639	62059
E15.2_p2	6540522	0.91	4130170	156960	7343	2348421
E15.3_p2	5306400	0.9	3477480	139949	7177	1977386
E15.4_p2	232592	0.88	126840	7275	2691	59799
E15.5_p2	1087197	0.9	682145	35909	5240	358261
E15.6_p2	2140465	0.9	1415147	81403	6552	812163
E2.1_p1	2017591	0.91	1301448	76616	6452	698734
E2.2_p1	1438567	0.91	1009960	43309	5348	585032
E2.3_p1	1530360	0.91	1021546	48109	5693	549746
E2.4_p1	2394571	0.89	1573168	61729	5925	908156
E2.5_p1	1194954	0.91	715114	33663	5070	372875
E2.6_p1	1041759	0.91	693928	29184	4866	360359
E2.7_p1	1349760	0.9	934746	49264	5683	500989
E2.8_p1	7580	0.77	3600	131	106	462
E2.9_p1	1687878	0.9	1030766	61780	6063	527843
E2.10_p1	1806208	0.91	1160519	46836	5648	611734
E2.11_p1	1785101	0.9	1226962	54151	5730	705344
E2.12_p1	87483	0.88	46516	2101	1274	19796
E2.13_p1	870011	0.89	532522	25916	4605	272246
E2.14_p1	1394605	0.9	883201	43669	5395	490327
E2.15_p1	1232789	0.91	783593	32377	5064	394694
E3.1_p1	484659	0.88	301101	19806	4316	143636
E3.2_p1	856134	0.89	410829	21090	4383	173911
E3.3_p1	63987	0.88	36701	2794	1601	10888
E3.4_p1	80521	0.9	11188	17	15	18
E3.5_p1	845288	0.88	482586	27858	4886	212247
E3.6_p1	1553963	0.89	1058614	38977	5308	459240
E3.7_p1	620395	0.89	427105	14349	3535	149818
E3.8_p1	528305	0.88	307432	15121	3842	143592
E3.9_p1	426958	0.87	281918	12473	3478	117755
E3.10_p1	1237362	0.89	729772	30439	5113	256207
E3.11_p1	742877	0.89	439513	24431	4608	187921
E3.12_p1	448514	0.89	261059	17415	4071	120318
E3.13_p1	989028	0.9	598738	27275	4870	213488
E3.14_p1	525728	0.89	279837	19880	4336	112326
E3.15_p1	44312	0.86	22804	1608	1100	4095
E3.16_p1	721139	0.9	363933	27384	4928	134324
E10.1_p1	678898	0.91	428182	26960	4818	189882
E10.2_p1	135710	0.86	69621	6504	2710	29734
E10.3_p1	450136	0.9	274323	15936	3973	126464
E10.4_p1	872973	0.9	523998	43565	5657	230927
E10.5_p1	456202	0.9	285617	17719	4025	149398
E10.6_p1	381453	0.91	226686	15954	3973	100629
E10.7_p1	934996	0.9	551167	30459	5009	250204
E10.8_p1	855873	0.91	565245	32500	5065	255466
E10.9_p1	603654	0.9	355595	22487	4545	152345
E10.10_p1	1159038	0.9	728391	48477	5685	326292
E10.11_p1	276785	0.89	179612	9443	2961	85648
E10.12_p1	1115059	0.9	723902	33903	5113	314641
E10.13_p1	711883	0.91	489964	23969	4224	267040
E10.14_p1	540288	0.89	256378	23578	4650	98472
E10.15_p1	1055395	0.9	671050	30536	4936	307538
E10.16_p1	504032	0.88	73522	5543	2015	29192
E16.1_p1	978007	0.87	633021	16849	3365	357514
E16.2_p1	263699	0.92	50136	3472	1781	19789
E16.3_p1	1962716	0.91	1005093	23364	4255	432581
E16.4_p1	3551203	0.9	2348935	48907	5375	1138934
E16.5_p1	1730919	0.91	1057360	23695	4159	528138
E16.6_p1	2057572	0.88	1100607	27582	4377	576931
E16.7_p1	1410131	0.9	823233	20479	3750	393791
E16.8_p1	1547770	0.89	1009226	16546	3479	346615
E16.9_p1	3278847	0.89	2115466	21560	4029	499113
E16.10_p1	2353477	0.91	1273060	49694	5251	1101034
E16.11_p1	5352561	0.91	3782308	30466	4656	592325
E16.12_p1	126296	0.88	66982	59744	5597	1657147
E16.13_p1	2547637	0.92	1482645	2454	1337	31906
E6.1_p3	3313306	0.92	2150788	32716	5024	823510
E6.2_p3	583519	0.9	378301	45381	5569	1169480
E6.3_p3	2100105	0.91	1305781	8492	2616	188154
E6.4_p3	2479727	0.92	1600455	25255	4464	685815
E6.5_p3	3079072	0.92	1808938	34583	5080	847247
E6.6_p3	630145	0.9	404914	41288	5341	975402
E6.7_p3	2961826	0.92	1982352	8565	2634	200862
E6.8_p3	1062727	0.91	555389	41374	5323	1109401
E6.9_p3	2657791	0.91	1330700	16169	3790	281977
E6.10_p3	230403	0.9	144143	32160	4902	724045
E6.11_p3	915062	0.9	585769	3418	1524	70076
E6.12_p3	202696	0.89	119715	15307	3644	305049
E6.13_p3	1824904	0.92	1209171	2924	1306	53800
E6.14_p3	1063553	0.91	431226	22301	4283	600025
E6.15_p3	2859582	0.91	1945259	11750	3339	226671
E6.16_p3	1050413	0.91	547533	40572	5280	1087451
E6.17_p3	2078362	0.91	1234388	12049	3289	275806
E13.1_p3	972669	0.9	594197	23187	4256	582905
E13.2_p3	2951080	0.92	1918743	12871	3403	283369
E13.3_p3	2013883	0.9	1201116	29662	4675	772380
E13.4_p3	3617751	0.91	2579678	22733	4163	558663
E13.5_p3	2372234	0.91	1718379	42413	5039	1240214
E13.6_p3	681274	0.9	405259	24742	4148	705386
E13.7_p3	1762899	0.89	1236018	11054	3190	190909
E13.8_p3	4024786	0.91	2792992	24503	4372	576064
E13.9_p3	3348857	0.91	2391799	42248	5172	1226338
E13.10_p3	3211189	0.91	2363796	36518	4828	1083887
E13.11_p3	3114785	0.92	2035993	36888	4987	1142351
E13.12_p3	9530527	0.91	6860570	31623	4583	925047
E13.13_p3	1673906	0.9	1171403	111463	6701	3310101
E13.14_p3	1527381	0.91	940115	20368	3853	570780
E6.1_p2	458157	0.9	324448	21557	4107	418933
E6.2_p2	544509	0.87	358015	5513	1991	142990
E6.3_p2	2156427	0.9	1448085	8154	2253	177198
E6.4_p2	19459	0.85	12502	24784	4150	604287
E6.5_p2	1820218	0.89	1131162	209	165	3544
E6.6_p2	711367	0.89	459833	23777	4302	534044
E6.7_p2	1059032	0.9	728727	9834	2759	210865
E6.8_p2	1753787	0.89	1116952	11908	3004	338414
E6.9_p2	1400226	0.89	923803	32188	4938	498505
E6.10_p2	1798549	0.9	1103207	18695	3807	431391
E6.11_p2	3138766	0.91	2277734	26017	4493	448929
E6.12_p2	1176448	0.89	795060	34686	4767	1033905
E6.13_p2	1810894	0.89	1073477	15574	3584	386426
E6.14_p2	3535062	0.89	2304901	21489	4161	519083
E6.15_p2	1272423	0.88	755965	42258	5315	914185
E6.16_p2	1082173	0.87	624189	22028	3855	409371
E7.1_p2	1587929	0.89	1032524	16790	3497	322032
E7.2_p2	1485246	0.87	832310	24650	3969	480199
E7.3_p2	60025	0.85	36780	22632	3621	469965
E7.4_p2	268611	0.89	55051	958	614	14859
E7.5_p2	1448848	0.87	905615	2928	1575	18495
E7.6_p2	2578354	0.89	1650081	23001	3974	430839
E7.7_p2	2994008	0.89	1790120	33598	4422	755616
E7.8_p2	2337832	0.88	1335756	33096	4271	765655
E7.9_p2	1088741	0.87	692077	33586	4206	745095
E7.10_p2	841510	0.86	511576	20540	3954	308329
E7.11_p2	1778504	0.89	1152046	18256	3707	254304
E7.12_p2	2548699	0.89	1721453	33107	4681	576902
E7.13_p2	1765228	0.88	1101797	36242	4571	788034
E7.14_p2	3000717	0.9	2065209	31731	4504	565914
E7.15_p2	1246208	0.89	748377	40442	5037	922306
E7.16_p2	1163853	0.9	685734	27805	4376	365664
