# Supplementary material for: Single-cell RNA sequencing reveals developmental heterogeneity of blastomeres during major genome activation in bovine embryos
Source: Sci Rep. 2018 Mar 6;8:4071. doi: 10.1038/s41598-018-22248-2 (PMC5840315; doi:10.1038/s41598-018-22248-2)
Supplement: Supplementary file 3 — Supplementary Table S2 [file 41598_2018_22248_MOESM3_ESM.xlsx]

## Sheet: deg_table
Gene	sc3_6_markers_clusts	sc3_6_de_padj
DUSP1	4	3.19163e-17
UCHL1	1	3.46226e-15
PYCR2	4	3.6645e-15
MRPL17	4	3.69048e-15
BTG1	4	4.19081e-15
RNF11	4	4.49954e-15
XRCC2	1	1.48411e-14
SNHG12	4	3.15744e-14
LOC100196901	4	3.70682e-14
NETO1	1	9.00088e-14
PRNP	4	1.67764e-13
RPS19	4	1.75244e-13
COG2	1	1.91013e-13
ZNF2	1	2.18468e-13
TFAP2C	4	2.65079e-13
RACK1	4	2.80186e-13
PIP5K1A	4	3.69806e-13
SDS	4	3.70259e-13
TRIP4	1	4.26628e-13
ITPR1	5	5.12539e-13
RUFY2	1	6.73613e-13
RABGEF1	1	7.47336e-13
ARFGAP3	4	7.53523e-13
PRPS1	4	7.74517e-13
DYNC2LI1	3	8.85953e-13
SLC25A25	4	9.1132e-13
TPMT	1	9.80319e-13
GALNT13	1	1.11108e-12
RPL36AL	4	1.13246e-12
VKORC1	4	1.64992e-12
NUDT12	1	2.08732e-12
ARMT1	4	4.39041e-12
PLS1	1	4.67168e-12
FOLR1	4	5.56843e-12
TKT	4	7.98055e-12
AMIGO2	4	8.70221e-12
RPL26	4	9.06242e-12
HNRNPAB	4	9.50205e-12
TSEN54	4	9.50988e-12
GRO1	5	9.63135e-12
RHEBL1	2	1.4103e-11
CCNC	4	1.43501e-11
IL18	4	1.47224e-11
RPRD1A	4	1.66394e-11
DTWD1	1	2.19515e-11
PDE6C	1	2.33296e-11
COL1A1	4	2.6209e-11
DDX17	4	2.71957e-11
MIER2	1	2.95389e-11
PARP14	4	3.07252e-11
KDELC1	5	3.1476e-11
ERICH1	4	3.15137e-11
TIGAR	1	3.25596e-11
HAX1	4	3.4073e-11
LOC782781	4	4.24316e-11
C1H3orf58	4	4.78934e-11
PRR5	4	5.71604e-11
CCDC126	4	6.09051e-11
C1D	4	6.4692e-11
C8H9orf64	1	6.70047e-11
CEPT1	1	7.40371e-11
ANK3	1	7.47493e-11
CDV3	4	8.17086e-11
RASA1	1	8.61917e-11
PNP	4	8.78953e-11
DIABLO	4	1.06967e-10
F3	1	1.26512e-10
TMEM128	1	1.43898e-10
SNAPC1	4	1.47879e-10
SLC35D1	1	1.49719e-10
DPP4	1	1.5061e-10
TYW3	4	1.53583e-10
PSMA4	1	1.84571e-10
USP13	1	1.85677e-10
TIMM10B	4	2.07667e-10
ACAA1	1	2.09553e-10
ITM2B	4	2.16148e-10
YTHDF2	4	2.2118e-10
CREM	3	2.31335e-10
RSRP1	2	2.63661e-10
FAM207A	4	2.6939e-10
DNAJB9	4	2.79571e-10
INTS12	1	2.83159e-10
HIST1H2BD	4	2.85355e-10
TDH	4	2.98791e-10
SLC33A1	4	3.39143e-10
C29H11orf84	3	4.11135e-10
INPP1	1	4.12673e-10
RAP1A	1	5.01104e-10
FDPS	1	5.02972e-10
RWDD1	1	5.0301e-10
LEPROTL1	1	5.12055e-10
PPIL1	4	5.30125e-10
EXOSC1	4	5.48554e-10
RPS4Y1	4	6.01448e-10
CEP57L1	1	6.60645e-10
MPLKIP	4	6.60696e-10
IFT43	1	6.79212e-10
SNHG3	2	7.06082e-10
PQBP1	1	7.46609e-10
XRCC4	1	8.11396e-10
ZNF197	1	8.54631e-10
COX7A1	3	8.63411e-10
ANAPC5	1	8.71282e-10
ALAS1	1	8.91176e-10
ENDOV	1	9.46649e-10
CCDC85A	1	9.55386e-10
FASTKD3	1	1.02304e-09
MOB4	1	1.03737e-09
MYF5	1	1.26352e-09
RAB27B	1	1.30194e-09
ZNF75A	1	1.36245e-09
DGCR8	1	1.40902e-09
ARF4	1	1.43948e-09
LARS	1	1.55185e-09
NFYA	5	1.68622e-09
ZCCHC10	4	1.77536e-09
GART	4	1.89748e-09
MAP4K1	3	2.06387e-09
DESI2	4	2.11214e-09
RPS27	4	2.11679e-09
PDGFRA	4	2.19896e-09
IMP3	4	2.26836e-09
CD52	1	2.29483e-09
ENKD1	1	2.46527e-09
NOL11	4	2.6475e-09
PALB2	1	2.65143e-09
SLC35A3	1	2.67465e-09
RMDN3	1	2.81426e-09
ISG20L2	4	2.92537e-09
FBXL12	4	3.08325e-09
TBCA	1	3.11569e-09
ZNF330	1	3.20866e-09
MTHFD1L	4	3.24844e-09
TAF1D	4	3.81957e-09
CKAP5	1	3.97094e-09
ASZ1	1	4.07974e-09
MACROD1	1	4.21481e-09
POLR1C	4	4.38991e-09
EIF6	4	4.44851e-09
LGALS3	3	4.49756e-09
CBX3	4	4.49799e-09
SPESP1	1	4.81327e-09
ADI1	1	5.0669e-09
DCAF8	1	5.07549e-09
C8H4orf27	1	5.08988e-09
ZBTB9	4	5.12411e-09
ZFAND2B	4	5.32943e-09
TFDP2	1	5.60791e-09
EIF1AD	4	5.62308e-09
TMEM159	3	5.71454e-09
NOP16	4	6.2815e-09
ZNF879	1	6.31823e-09
CMC2	4	6.48633e-09
FAM89A	4	6.76758e-09
TMEM42	3	6.83483e-09
DSCC1	1	7.0952e-09
ATF7IP	4	7.34295e-09
ICA1	1	7.66567e-09
RCBTB1	1	7.86037e-09
LXN	4	8.21383e-09
DEPDC7	1	8.30102e-09
TGS1	4	8.40025e-09
PLA2G4A	1	8.42859e-09
DNAJA4	1	9.18969e-09
UQCC3	4	9.20551e-09
RMDN1	3	9.43449e-09
C3H1orf52	4	9.61933e-09
NME7	1	9.94759e-09
GPALPP1	1	1.00354e-08
GLRX2	2	1.04394e-08
ADHFE1	1	1.04959e-08
BORA	1	1.0629e-08
TCEB2	4	1.07568e-08
TMEM196	1	1.0771e-08
ARHGAP24	1	1.08472e-08
MGAT5	1	1.12336e-08
PUS7	4	1.15242e-08
LHX2	3	1.17527e-08
ZNF266	1	1.18925e-08
PIR	1	1.1968e-08
PRDM14	4	1.19687e-08
TMEM38B	1	1.21973e-08
RPL38	4	1.22444e-08
GLT8D1	1	1.26168e-08
GOLIM4	1	1.27811e-08
WRAP53	4	1.29403e-08
VPS45	1	1.3006e-08
NFU1	1	1.32353e-08
LARP4	4	1.32872e-08
COPB2	1	1.32906e-08
NLRP9	1	1.36909e-08
PEX5L	1	1.41165e-08
MFN2	1	1.46858e-08
LOC530773	3	1.50399e-08
ING1	4	1.53541e-08
ABCA1	1	1.53985e-08
TSPAN14	1	1.54826e-08
BRDT	4	1.5578e-08
ELP4	1	1.5696e-08
CLK1	4	1.59391e-08
GNPDA2	1	1.60016e-08
CHMP7	1	1.6118e-08
APBB1IP	1	1.61675e-08
C2CD5	1	1.64053e-08
ETV6	1	1.66813e-08
HIPK3	4	1.70586e-08
LDHC	1	1.70614e-08
SNAI1	2	1.71212e-08
ZNF133	1	1.92423e-08
BMPR1A	1	1.92831e-08
BMP4	4	1.93364e-08
FAM214B	4	1.95836e-08
CCSER1	1	1.97239e-08
BET1	1	1.98614e-08
TTC32	1	1.98821e-08
IFNGR1	1	2.01183e-08
RPH3AL	1	2.1126e-08
FAM175A	3	2.1706e-08
CLCN3	1	2.24827e-08
VANGL1	3	2.34614e-08
LOC538702	1	2.44114e-08
EFCAB7	1	2.54399e-08
ITGA4	1	2.59645e-08
AGPAT5	4	2.67182e-08
GCDH	1	2.8028e-08
HEXIM1	4	2.83701e-08
SAMD12	3	2.86603e-08
LIMK2	1	2.90128e-08
GNPNAT1	1	2.92014e-08
ACOT9	1	2.97939e-08
CADPS	1	3.01728e-08
CDKN2C	4	3.04157e-08
SMIM8	1	3.12319e-08
MTMR6	1	3.25492e-08
IPMK	4	3.35338e-08
TTC14	4	3.38309e-08
AIFM1	1	3.39759e-08
NANOG	4	3.43914e-08
OSTF1	1	3.4533e-08
GMPPA	1	3.51447e-08
DEF6	1	3.53058e-08
DHX9	4	3.69638e-08
PSTPIP1	1	3.94178e-08
CCNL1	5	3.96771e-08
HTATIP2	1	3.97208e-08
SLC27A1	4	3.97596e-08
SDF2	4	3.97883e-08
STK16	1	4.03451e-08
PRIMPOL	1	4.19026e-08
SDSL	1	4.21746e-08
WDR41	1	4.22941e-08
LIAS	1	4.42739e-08
TRIM23	1	4.45806e-08
RNF144B	1	4.51131e-08
EXOC6	1	4.56677e-08
VPS16	1	4.63143e-08
LPPR1	1	4.63236e-08
DISP3	1	4.65133e-08
NDUFC1	1	4.68752e-08
KLF3	4	4.78944e-08
FBXO38	1	4.90218e-08
MNF1	1	5.04428e-08
PPM1H	1	5.1051e-08
ZNF746	3	5.16426e-08
UACA	1	5.16845e-08
PBRM1	5	5.22857e-08
NAA11	4	5.37618e-08
MAD1L1	1	5.57693e-08
ECE2	4	5.60028e-08
TMEM41B	4	5.72233e-08
AP5S1	1	5.72836e-08
ABCB7	1	5.80744e-08
ZNF408	4	6.27171e-08
CNDP1	1	6.30996e-08
ARL14EPL	3	6.64328e-08
SEPT4	1	6.71677e-08
MED23	1	6.76048e-08
MRPL42	1	6.77048e-08
ZWILCH	1	6.83961e-08
NDUFB2	4	6.87129e-08
C23H6orf62	4	6.92059e-08
RAB7B	3	6.94937e-08
ATXN7L3	4	7.18276e-08
DAG1	3	7.19543e-08
GMPS	1	7.20854e-08
GOPC	1	7.27207e-08
PICK1	1	7.46989e-08
ZSCAN12	1	7.50106e-08
MKLN1	1	7.5481e-08
NFXL1	1	7.81534e-08
MKRN1	4	7.82952e-08
SLC1A1	1	7.92608e-08
OXSM	3	8.05007e-08
AACS	3	8.29841e-08
CXCL3	5	8.31593e-08
MT3	3	8.35287e-08
PHF5A	4	8.82837e-08
LIPE	1	8.86413e-08
MGA	4	8.86413e-08
GNB5	1	9.12954e-08
ANAPC13	1	9.31696e-08
KRR1	4	9.33508e-08
NNT	3	9.34465e-08
HACL1	1	9.87804e-08
BRF2	4	1.00833e-07
CDKAL1	1	1.02613e-07
RAB3IP	1	1.03452e-07
KCTD20	4	1.07114e-07
ME1	1	1.08382e-07
SNHG4	4	1.11707e-07
CCDC86	4	1.11941e-07
PSMA1	4	1.12878e-07
MPHOSPH6	1	1.15002e-07
MCFD2	1	1.21147e-07
KLF5	4	1.22365e-07
GADD45GIP1	1	1.25923e-07
RANBP2	4	1.29326e-07
C4H7orf57	1	1.29667e-07
SLC6A20	3	1.32324e-07
JUP	4	1.34127e-07
MED4	1	1.34988e-07
HUWE1	4	1.35782e-07
G3BP2	5	1.36603e-07
UBASH3B	1	1.42506e-07
MRPL38	1	1.42532e-07
UCK2	4	1.49289e-07
MCPH1	1	1.49296e-07
NQO1	1	1.49438e-07
DPH5	1	1.50008e-07
DAPL1	1	1.50798e-07
HERC3	1	1.5363e-07
SLC25A51	1	1.55429e-07
EGR4	1	1.55772e-07
MTMR1	1	1.56745e-07
ATP9B	1	1.56827e-07
IMPACT	4	1.56827e-07
ASPSCR1	1	1.58179e-07
SNRPB	4	1.58989e-07
SESTD1	1	1.60745e-07
CD3G	1	1.61182e-07
CBX1	1	1.62879e-07
MNS1	1	1.63357e-07
TFCP2	1	1.64009e-07
THEM4	1	1.64507e-07
CEP120	1	1.66286e-07
GJA4	1	1.66949e-07
STK25	1	1.69647e-07
CCDC172	1	1.6992e-07
CCNL2	4	1.71981e-07
RPS9	4	1.72533e-07
VIMP	4	1.73295e-07
NLRP5	1	1.77011e-07
CERS3	3	1.81777e-07
LYPLAL1	1	1.82473e-07
C3H1orf228	1	1.85123e-07
BBS2	1	1.8914e-07
RAB31	1	1.89575e-07
LRRC8C	1	1.93125e-07
FAM216A	1	1.98055e-07
COTL1	4	1.98418e-07
THBS4	1	1.99177e-07
ZMAT5	4	2.00116e-07
PSMD5	1	2.00679e-07
LRRC1	1	2.1202e-07
PTTG1IP	1	2.18208e-07
MKRN2	1	2.18309e-07
DPYSL2	4	2.18671e-07
ANKRD16	1	2.19575e-07
CRLS1	1	2.20763e-07
IPO7	4	2.20763e-07
FRA10AC1	1	2.21084e-07
VDAC3	3	2.27973e-07
NDEL1	1	2.30481e-07
MAPK1	1	2.30587e-07
GPR158	1	2.3126e-07
SCO1	4	2.31621e-07
SMAD1	1	2.33137e-07
EWSR1	4	2.33579e-07
EEF2KMT	3	2.33919e-07
LRRC40	4	2.34432e-07
PGM2L1	1	2.35481e-07
PRKCH	1	2.35718e-07
PRICKLE1	1	2.38277e-07
PRDM6	1	2.44217e-07
GRHPR	1	2.44862e-07
TMEM223	4	2.47354e-07
CUTC	1	2.47526e-07
KIAA0922	1	2.50076e-07
PITX2	4	2.52829e-07
TEX261	3	2.56322e-07
DIAPH2	1	2.58336e-07
WDR34	1	2.66635e-07
RPL10A	4	2.66934e-07
STK39	1	2.73831e-07
PRPS2	1	2.76999e-07
DNA2	1	2.83878e-07
KLF10	4	2.92507e-07
PRDX5	1	2.92876e-07
MTG1	1	2.98026e-07
MYO6	1	3.02371e-07
IQCC	1	3.0306e-07
NKAPL	4	3.044e-07
VAT1	1	3.05004e-07
DNMBP	1	3.07444e-07
LMO1	1	3.35397e-07
ZNF296	2	3.40946e-07
CMTM8	1	3.45163e-07
SLC4A4	1	3.45667e-07
HPS3	1	3.49231e-07
PPM1K	4	3.78709e-07
NUP37	1	3.81705e-07
ZNF345	1	3.82427e-07
COLEC12	1	3.85007e-07
RPS29	4	3.94228e-07
CDK1	4	3.94532e-07
WDR55	4	3.94541e-07
RALYL	1	3.96782e-07
METTL12	4	3.99785e-07
MRPL43	3	4.00801e-07
TNFSF12	3	4.02026e-07
PAXBP1	4	4.11458e-07
MRPL14	1	4.141e-07
GABPB1	1	4.17339e-07
CDK20	2	4.17835e-07
PHLDB1	1	4.2678e-07
PSMG1	1	4.30733e-07
MTMR3	1	4.315e-07
VWA9	1	4.33378e-07
NIPA2	4	4.39402e-07
MAP4K5	1	4.47833e-07
CNN2	3	4.60029e-07
SCP2	1	4.65729e-07
LSS	5	4.71869e-07
PARP1	1	4.75091e-07
HTRA2	1	4.79654e-07
PTGR2	1	4.96511e-07
PTGFR	4	5.0203e-07
OTUD7B	1	5.04926e-07
TMEM150A	3	5.06519e-07
TTK	1	5.07875e-07
CAD	4	5.08804e-07
TXNIP	1	5.1631e-07
NCBP2	4	5.17707e-07
LHFPL4	1	5.17797e-07
SYNRG	1	5.18043e-07
MCM5	1	5.23965e-07
PLEKHO1	1	5.2718e-07
JMJD6	4	5.27702e-07
MTFMT	1	5.28842e-07
CNKSR1	3	5.31184e-07
TMEM50B	1	5.64758e-07
TMEM219	3	5.6551e-07
ZAR1	1	5.68072e-07
LOC100848703	1	5.71233e-07
VWF	1	5.7866e-07
BMPR1B	1	5.9483e-07
ALG14	3	6.00511e-07
TRAF3IP1	1	6.06093e-07
BCKDK	1	6.12594e-07
RAPGEF4	1	6.25979e-07
ATIC	1	6.32902e-07
ZNF395	3	6.64882e-07
METTL14	1	6.682e-07
RIC3	1	6.82601e-07
CLHC1	1	6.83469e-07
BRI3	3	6.93051e-07
RIIAD1	3	6.93933e-07
SUV39H2	1	7.02516e-07
TBC1D19	3	7.06088e-07
CEP44	1	7.13511e-07
BFAR	1	7.28502e-07
PCDH8	4	7.31367e-07
SNX2	1	7.46102e-07
UBASH3A	1	7.50187e-07
HVCN1	1	7.60446e-07
CEP41	3	7.80115e-07
MGC148714	3	7.81972e-07
MZB1	1	8.3339e-07
SYNM	1	8.34288e-07
EBPL	1	8.44408e-07
FAM213A	1	8.46266e-07
LCP1	3	8.47368e-07
KCNJ3	1	8.63353e-07
TMIGD1	1	8.70335e-07
ORC4	1	8.71025e-07
VPS25	1	8.74117e-07
RPL6	4	8.87859e-07
SCML2	1	8.88442e-07
MID1	1	9.07332e-07
GALK2	1	9.11876e-07
SPATA22	1	9.14146e-07
CRIM1	1	9.59028e-07
PRDX3	1	9.73771e-07
TMEM266	1	9.96732e-07
RCOR2	3	1.00105e-06
C5H12orf66	1	1.00882e-06
METTL6	1	1.08636e-06
TMEM242	1	1.09852e-06
NRBP1	5	1.1007e-06
CSRNP2	4	1.1011e-06
BUB1B	1	1.10361e-06
FKBP3	4	1.11614e-06
POLI	1	1.1225e-06
DNAJC15	3	1.16074e-06
CYSTM1	3	1.17542e-06
CROT	5	1.17551e-06
TMEM50A	3	1.19121e-06
KCTD3	1	1.21883e-06
RNASEH2C	4	1.21895e-06
ETS1	1	1.22399e-06
COQ2	1	1.23982e-06
B3GALNT2	1	1.24069e-06
ARPC4	1	1.24126e-06
GLS2	1	1.24845e-06
GABPA	4	1.25357e-06
PLEKHA8	1	1.26671e-06
SOCS2	5	1.27634e-06
ABCG5	1	1.27779e-06
TBCEL	1	1.27792e-06
ZMYM1	4	1.30548e-06
EML5	1	1.30915e-06
ATXN7L1	1	1.32038e-06
LYRM7	1	1.33738e-06
UROS	1	1.348e-06
TDRD7	1	1.36378e-06
NT5E	1	1.42406e-06
ZNF548	1	1.43437e-06
CNPPD1	1	1.44183e-06
RPL37	4	1.46989e-06
MOV10	1	1.47934e-06
PLEKHM3	1	1.52716e-06
SORBS1	1	1.53572e-06
NSMCE1	1	1.54571e-06
SKAP2	1	1.54988e-06
BBS5	1	1.56712e-06
ACSL3	1	1.56976e-06
TJP2	1	1.57783e-06
FTH1	3	1.62537e-06
NUDT22	1	1.64212e-06
EPC1	3	1.64954e-06
QTRT2	1	1.65619e-06
BCL2L12	4	1.66841e-06
CBR1	1	1.67579e-06
PON2	1	1.71989e-06
IMPDH1	4	1.72543e-06
KTI12	4	1.74985e-06
IRF6	1	1.78807e-06
DPPA2	4	1.81746e-06
FBN1	3	1.83043e-06
AKR1A1	1	1.84347e-06
DLD	4	1.84585e-06
PPP4R3A	4	1.8684e-06
PLXDC2	1	1.87219e-06
FAM21A	5	1.87242e-06
CHMP2B	1	1.88247e-06
ANO5	1	1.88358e-06
LRRC6	1	1.90753e-06
DENND2C	4	1.98051e-06
ARHGAP26	1	1.99784e-06
FRS3	1	2.02602e-06
IL1R1	1	2.02944e-06
GPR1	1	2.05102e-06
C7H5orf45	1	2.08935e-06
SGCE	1	2.08935e-06
SRSF6	2	2.10295e-06
MSMO1	1	2.10667e-06
SERP2	3	2.10823e-06
RTN2	4	2.12321e-06
CRYZL1	1	2.1279e-06
RPE	4	2.13889e-06
EHMT1	1	2.16692e-06
TFAM	4	2.18344e-06
ACSL5	5	2.18653e-06
MICU1	4	2.19154e-06
ZNF438	1	2.19212e-06
NAB1	1	2.22477e-06
ZNF35	1	2.22748e-06
SEC22B	1	2.24992e-06
HAGH	1	2.2993e-06
UBA3	1	2.30854e-06
AP1S1	1	2.32773e-06
TMEM167B	1	2.34635e-06
LOC789175	4	2.35248e-06
MANF	4	2.35281e-06
PARK2	1	2.36339e-06
MBIP	4	2.40168e-06
CDK5RAP1	1	2.42124e-06
ZNF713	1	2.43167e-06
UQCRFS1	4	2.45005e-06
PRSS23	3	2.45429e-06
COX20	1	2.50766e-06
AMN1	1	2.50846e-06
LZTFL1	1	2.51824e-06
EPS15L1	1	2.54296e-06
HILPDA	1	2.55432e-06
SLC38A8	3	2.57296e-06
GSTA2	4	2.57331e-06
DNAJC11	3	2.61057e-06
TMEM186	4	2.62176e-06
ODF4	1	2.63147e-06
TUBGCP4	1	2.63358e-06
DLST	1	2.64865e-06
NOL6	4	2.67074e-06
CXADR	4	2.69602e-06
RBMX	4	2.69724e-06
FZD3	1	2.70677e-06
TOB1	4	2.71252e-06
PTPRF	1	2.73373e-06
ORC6	1	2.74575e-06
CYCT	4	2.76467e-06
PSMD6	1	2.7934e-06
TM9SF1	1	2.79637e-06
SLC25A31	3	2.81898e-06
SLC24A2	1	2.83562e-06
ALKBH3	1	2.8471e-06
COQ8A	3	2.91578e-06
ZNF22	1	2.92361e-06
EFTUD2	1	2.94302e-06
GJD2	1	3.03497e-06
TMEM168	1	3.03497e-06
SH2B1	1	3.05681e-06
YPEL3	3	3.09345e-06
TMEM101	1	3.10296e-06
ATG4D	4	3.10811e-06
TMEM161A	1	3.1191e-06
SUPV3L1	1	3.17727e-06
DNAJB4	1	3.20085e-06
APOO	1	3.2178e-06
ROBO1	1	3.23037e-06
KLHDC2	1	3.24824e-06
PREP	1	3.29614e-06
SOX30	1	3.3045e-06
CCT4	4	3.38417e-06
EED	4	3.4271e-06
SOCS7	3	3.44729e-06
MPV17L2	1	3.45434e-06
F11R	4	3.49833e-06
ALDH1A1	1	3.51421e-06
MTM1	1	3.5155e-06
TXNDC5	1	3.55539e-06
PRPF3	1	3.58658e-06
MEDAG	4	3.66654e-06
CAB39	1	3.68164e-06
SNX19	3	3.69942e-06
MESDC1	4	3.79639e-06
RTN4	2	3.79775e-06
RNF44	4	3.80896e-06
MYL12B	1	3.81013e-06
UTP18	5	3.85036e-06
ZBTB6	1	3.86509e-06
C15H11orf74	1	3.90326e-06
DPH2	1	3.91133e-06
SDF2L1	1	3.91263e-06
PSMB7	1	3.91926e-06
PMPCB	1	3.92406e-06
LACC1	1	3.93926e-06
FAM72A	1	3.94538e-06
TSC22D1	4	3.94864e-06
FAM76B	1	3.99972e-06
UBE2L6	1	4.02458e-06
SIPA1L2	1	4.13407e-06
CLCC1	3	4.15782e-06
HDGF	3	4.17356e-06
C20H5orf47	1	4.26233e-06
FAM45A	4	4.3261e-06
TMEM39A	3	4.36023e-06
ZNF692	1	4.42323e-06
CASP2	1	4.45322e-06
NR2F2	4	4.50962e-06
PPAT	4	4.5709e-06
UFL1	1	4.61169e-06
SPATA2L	3	4.61693e-06
SCCPDH	3	4.68562e-06
LSM8	4	4.70706e-06
TTC4	1	4.7889e-06
IFT88	1	4.81228e-06
PLEKHJ1	4	4.92065e-06
HARS	1	4.99265e-06
JUN	1	5.00038e-06
COPRS	1	5.02396e-06
ZNF184	1	5.08874e-06
PDPN	1	5.10833e-06
ELMOD2	1	5.18102e-06
SNAPC5	4	5.19944e-06
RTKN2	1	5.20383e-06
TMX4	1	5.21588e-06
NDUFS4	1	5.2671e-06
NPC1	5	5.35579e-06
SRI	1	5.43197e-06
SLC16A13	1	5.51399e-06
MAP4	3	5.53716e-06
LUZP2	1	5.54525e-06
PEX3	1	5.58656e-06
RUNDC1	1	5.60636e-06
SIRT1	4	5.61216e-06
RAB3GAP1	5	5.61261e-06
C14H8orf59	4	5.63431e-06
QARS	4	5.64074e-06
RDH12	1	5.6642e-06
RPL13A	4	5.67315e-06
ZNRF1	4	5.70061e-06
CDH7	1	5.72375e-06
SASS6	1	5.73426e-06
DCTN3	1	5.7818e-06
TMX3	1	5.79351e-06
NSMCE2	1	5.8117e-06
DDRGK1	1	5.88662e-06
PMS1	1	6.01496e-06
C11H2orf49	3	6.19342e-06
EIF2B3	3	6.1981e-06
IDE	1	6.29635e-06
TMEM100	1	6.36518e-06
NRBF2	4	6.38535e-06
SEMA4A	1	6.45739e-06
PCYT1B	1	6.51251e-06
SYT11	4	6.51582e-06
NOL8	4	6.59123e-06
TRAPPC13	4	6.66253e-06
ANKRD50	4	6.73795e-06
ZAK	1	6.75989e-06
TGFBRAP1	1	6.82721e-06
PRKG1	3	6.89694e-06
NCAPH	1	7.03305e-06
NECAP1	4	7.06405e-06
STXBP5	1	7.07236e-06
TSTD3	1	7.13407e-06
MFSD13A	1	7.26535e-06
TMEM45A	1	7.28436e-06
ITGA2B	4	7.34353e-06
NKX2-2	1	7.34353e-06
RDH14	1	7.40151e-06
GPATCH1	3	7.68982e-06
PXMP4	1	7.73642e-06
TAF11	4	7.79406e-06
NFKBIB	4	7.86984e-06
RNF219	1	7.96974e-06
CDCA7	1	7.97139e-06
MRPS35	1	8.03397e-06
SPATA24	1	8.06356e-06
LTBR	1	8.06982e-06
TIMELESS	1	8.13859e-06
WDFY2	3	8.25045e-06
ALG8	1	8.32588e-06
ZCCHC7	1	8.34476e-06
MCC	1	8.366e-06
GPATCH2	1	8.37165e-06
TIFA	1	8.38114e-06
UNC50	1	8.41033e-06
SPON1	1	8.47038e-06
CCDC91	1	8.48912e-06
ATP6V0C	1	8.58808e-06
FBXO10	3	8.6654e-06
CRYM	4	8.6823e-06
VPS26A	1	8.69839e-06
MRAP2	1	8.75973e-06
COMMD2	1	8.76027e-06
TIMM17B	1	8.82549e-06
ARHGEF12	1	8.9861e-06
MAP2K1	1	9.00534e-06
PLCL2	3	9.01535e-06
MYC	4	9.07149e-06
NSG1	1	9.08039e-06
COL4A3BP	5	9.2755e-06
DYRK3	5	9.38731e-06
AKAP6	1	9.55267e-06
DICER1	1	9.61043e-06
PCDH10	4	9.66191e-06
TMEM86A	1	9.77883e-06
RPAP1	1	9.78134e-06
ILDR1	3	9.79006e-06
RARG	1	9.83356e-06
LMX1A	1	9.92271e-06
NADK2	1	9.97423e-06
LMOD3	1	1.00436e-05
IFT52	1	1.0077e-05
MED9	4	1.00804e-05
JMJD1C	1	1.04827e-05
ADAMTS1	2	1.0565e-05
ATP5G2	1	1.06575e-05
MIER3	1	1.06926e-05
PUS7L	1	1.0705e-05
ZW10	1	1.07317e-05
BLZF1	1	1.0798e-05
KIAA0754	1	1.08573e-05
ACAD11	1	1.08614e-05
ARHGEF39	1	1.08927e-05
TRIM59	3	1.09276e-05
FEN1	4	1.09481e-05
NFKBIE	1	1.09952e-05
DUSP5	1	1.10414e-05
ATP10D	1	1.1058e-05
DSTYK	1	1.11329e-05
PRKCI	1	1.11409e-05
P4HA3	1	1.14299e-05
DNAL4	3	1.14546e-05
SEC16B	3	1.14954e-05
BSDC1	1	1.15298e-05
ADAMTS9	1	1.16223e-05
SLC40A1	1	1.16306e-05
MRPL33	1	1.18592e-05
OSBPL11	1	1.19738e-05
GLOD4	1	1.2015e-05
NUPL2	4	1.20451e-05
RNASEH1	4	1.22028e-05
C1H21orf33	1	1.22155e-05
GAB1	1	1.22716e-05
THUMPD3	1	1.2357e-05
DCTN1	1	1.24104e-05
PFKFB3	1	1.24168e-05
TBC1D2	4	1.26374e-05
GADD45B	1	1.2878e-05
SORCS3	1	1.28791e-05
CHD8	4	1.29631e-05
PPP3R1	1	1.31934e-05
OVOL1	1	1.32976e-05
LOC100847759	4	1.34232e-05
TMEM184B	1	1.34451e-05
ENO1	1	1.34486e-05
MECP2	3	1.34486e-05
WDR61	1	1.3523e-05
MRPL3	1	1.36781e-05
MTIF2	1	1.3816e-05
ATP5A1	1	1.40596e-05
MDGA1	1	1.40927e-05
STAP2	1	1.42219e-05
TAF13	4	1.42329e-05
ITGB4	1	1.44699e-05
PPP1R21	1	1.4487e-05
RBAK	4	1.45591e-05
UCHL5	1	1.46931e-05
STX17	1	1.47249e-05
CCDC50	3	1.47413e-05
RECQL	1	1.49872e-05
SOD2	1	1.53397e-05
PGAM5	3	1.53576e-05
FANCM	1	1.53623e-05
NDUFAF7	1	1.54785e-05
FAM76A	1	1.54969e-05
SLC9A9	1	1.5578e-05
ZNF135	1	1.56296e-05
ETFDH	1	1.56638e-05
PRDX6	3	1.56801e-05
WDPCP	1	1.58926e-05
MND1	1	1.59629e-05
RPAIN	1	1.59726e-05
C10H14orf1	1	1.60382e-05
MAPK1IP1L	4	1.60611e-05
CLIP1	6	1.62183e-05
RAD52	3	1.63089e-05
TMA16	1	1.66118e-05
SLC17A5	1	1.66737e-05
ZNF419	1	1.6825e-05
PIH1D2	1	1.69865e-05
ZMAT3	1	1.71195e-05
UIMC1	1	1.71248e-05
RNF130	1	1.72359e-05
PCCB	1	1.7262e-05
NDUFA12	3	1.7304e-05
MTMR14	4	1.73783e-05
SLC25A15	1	1.7383e-05
ANKRD39	3	1.75236e-05
ARHGAP1	4	1.75408e-05
CISD2	1	1.75963e-05
LOC613444	4	1.77128e-05
FBXO11	5	1.773e-05
DPP6	1	1.77348e-05
ST5	1	1.7836e-05
IGFBP3	1	1.78818e-05
ARFIP2	1	1.80335e-05
OIP5	1	1.8098e-05
PATJ	1	1.81588e-05
ARNTL	3	1.82145e-05
GFPT2	1	1.82807e-05
MRPS15	3	1.85354e-05
C4H7orf25	3	1.85897e-05
SNX4	1	1.86337e-05
BAMBI	4	1.86485e-05
NIPAL1	4	1.86921e-05
KATNBL1	3	1.86925e-05
CAPN14	1	1.9019e-05
CPB2	1	1.91098e-05
SCG3	1	1.91971e-05
IPP	1	1.94646e-05
NDUFB3	4	1.94994e-05
DDA1	1	1.96373e-05
FLAD1	1	1.9839e-05
DTX2	1	1.99508e-05
COQ7	1	2.01552e-05
ST7L	1	2.03921e-05
LUC7L	4	2.05431e-05
ATP23	4	2.07907e-05
GHDC	3	2.11914e-05
ODZ3	1	2.1772e-05
HAUS4	1	2.23576e-05
TRIM52	1	2.24358e-05
PIH1D1	4	2.28904e-05
ARL4D	2	2.30246e-05
MAGOHB	1	2.30367e-05
RAB6B	1	2.34365e-05
TTF2	1	2.34689e-05
SSSCA1	4	2.34999e-05
DTX1	1	2.36564e-05
SNX11	1	2.37992e-05
HACE1	1	2.38917e-05
HKDC1	1	2.39252e-05
ZBTB40	1	2.39857e-05
YTHDF1	1	2.41698e-05
DIRC2	1	2.43405e-05
GTF2I	1	2.48933e-05
CPSF6	4	2.51672e-05
SDHAF3	1	2.51786e-05
TMEM110	1	2.5349e-05
TCIRG1	1	2.53495e-05
SMAD3	1	2.5524e-05
CXXC1	1	2.57434e-05
ELK3	1	2.59572e-05
OMA1	1	2.60376e-05
PDSS2	1	2.6088e-05
USP3	4	2.61972e-05
CDK14	1	2.68195e-05
METTL3	1	2.71201e-05
UBXN1	1	2.71549e-05
RNF181	1	2.7684e-05
PEX5	1	2.80148e-05
FBXO3	1	2.81177e-05
WDR74	4	2.82611e-05
TTLL4	1	2.86623e-05
CAT	1	2.86709e-05
TSPYL4	1	2.89684e-05
WDR48	1	2.91989e-05
IP6K1	1	2.9309e-05
PRRG2	4	2.95881e-05
ZNF397	1	2.9772e-05
EXOSC9	1	3.02059e-05
LSM12	3	3.0481e-05
CPNE1	3	3.04999e-05
EIF3D	4	3.05051e-05
WIF1	1	3.06313e-05
PJA2	1	3.07504e-05
MTHFD2	3	3.12791e-05
SLC39A12	3	3.15183e-05
SSX2IP	5	3.19114e-05
C18H16orf87	4	3.19196e-05
C3H1orf123	3	3.22518e-05
UBXN4	5	3.22534e-05
SHISA2	1	3.22696e-05
AP1AR	1	3.24269e-05
FAM89B	4	3.2465e-05
AXIN1	1	3.25789e-05
ECI2	1	3.30119e-05
MFSD1	1	3.3027e-05
RNF167	4	3.31544e-05
MGEA5	4	3.36687e-05
ZNF326	4	3.38222e-05
TRIM25	1	3.38782e-05
ZBED8	1	3.3913e-05
TNFAIP8L1	2	3.40834e-05
KCNN4	3	3.41182e-05
MED31	4	3.43803e-05
APBA3	1	3.44894e-05
INSIG1	3	3.49925e-05
SLC20A1	1	3.50108e-05
PYM1	1	3.51026e-05
AHSA2	1	3.51027e-05
FXN	1	3.53063e-05
AARSD1	1	3.54248e-05
GFI1	1	3.56239e-05
MGP	4	3.57649e-05
RHBDL2	1	3.57649e-05
OPA1	1	3.58235e-05
METTL22	3	3.62608e-05
SPINK5	1	3.63403e-05
ETV1	1	3.67809e-05
KLHDC1	1	3.68188e-05
S100B	1	3.73137e-05
TRPS1	1	3.77641e-05
GUCY2C	4	3.83616e-05
MRPL19	1	3.92947e-05
NKAIN2	1	3.96311e-05
MRVI1	1	3.96693e-05
NEGR1	1	3.98281e-05
FHIT	3	3.98401e-05
CREB5	1	4.02096e-05
GTF2H3	1	4.05024e-05
ATXN3	1	4.05458e-05
RGS3	1	4.0651e-05
SLC22A5	3	4.06733e-05
CMTM7	3	4.07465e-05
MYOF	1	4.08808e-05
CHEK1	5	4.1628e-05
GRAP2	1	4.19055e-05
AMT	4	4.19643e-05
ACAT1	1	4.20804e-05
PDIA5	3	4.22524e-05
HIKESHI	1	4.23337e-05
TXN2	4	4.23348e-05
DHX35	1	4.25184e-05
SHOX2	3	4.33918e-05
MFSD14A	1	4.35623e-05
IL1R2	1	4.35753e-05
EDF1	3	4.36043e-05
EFNB1	1	4.36964e-05
CAPN7	1	4.4098e-05
PAFAH1B2	3	4.42322e-05
NBR1	5	4.45557e-05
NCOA4	1	4.4556e-05
MYH2	1	4.47136e-05
LOC615809	4	4.47421e-05
ASAH1	1	4.50313e-05
ZNF34	1	4.53759e-05
PATZ1	3	4.55005e-05
MYH8	1	4.64381e-05
GSDMC	1	4.64973e-05
TIMMDC1	4	4.67141e-05
KIF15	1	4.67368e-05
LOC534742	3	4.67483e-05
KCNK1	1	4.6785e-05
WTIP	1	4.7181e-05
CCNH	3	4.74782e-05
CPNE8	4	4.76346e-05
MDM4	1	4.76521e-05
GNA14	1	4.80132e-05
RARS2	1	4.80132e-05
ETFA	1	4.82717e-05
PIGP	1	4.83491e-05
SLC10A7	1	4.84919e-05
POLR2F	4	4.88082e-05
ZFAND3	1	4.88964e-05
USP38	4	4.89607e-05
CHAC1	3	4.91663e-05
BMS1	4	4.92266e-05
LMO3	1	4.92386e-05
CCNB1IP1	1	4.96539e-05
SHROOM3	1	4.96843e-05
ANAPC11	3	5.02037e-05
NOL4	1	5.0853e-05
MTERF4	1	5.08575e-05
NIPSNAP3A	4	5.10771e-05
GNA11	3	5.11095e-05
FANCI	1	5.11539e-05
HACD2	1	5.15094e-05
FBXO21	3	5.16816e-05
RCSD1	4	5.22947e-05
TBC1D14	1	5.25303e-05
HACD3	1	5.27998e-05
GRK3	1	5.28331e-05
TAOK3	3	5.30428e-05
TUFT1	4	5.33506e-05
RMI2	1	5.34715e-05
PSME4	4	5.4057e-05
ACTL6A	4	5.41157e-05
RCN2	1	5.4174e-05
ACTR6	1	5.42763e-05
MACROD2	1	5.4389e-05
PEX11A	1	5.52055e-05
MTHFSD	1	5.57685e-05
RTN4IP1	1	5.59546e-05
NCF2	1	5.59672e-05
UBE3A	5	5.60771e-05
GNAI1	1	5.61839e-05
DARS	1	5.63164e-05
CCDC93	1	5.67131e-05
LRIG2	1	5.67293e-05
SMDT1	4	5.67543e-05
MRS2	4	5.67923e-05
SLC25A14	1	5.72771e-05
DGKB	3	5.72975e-05
SPATA5L1	4	5.7398e-05
DSP	1	5.83171e-05
BTBD1	4	5.84223e-05
C14H8orf76	3	5.84478e-05
CCDC65	1	5.87803e-05
CHD6	1	5.89582e-05
VTI1B	1	5.93493e-05
LRRIQ4	1	5.95457e-05
TMUB2	4	6.03038e-05
MRPL1	4	6.09225e-05
LRSAM1	1	6.1556e-05
XPA	3	6.1556e-05
SNTA1	1	6.15577e-05
GPRC5D	1	6.20985e-05
HORMAD1	4	6.2119e-05
SHFM1	4	6.2119e-05
GPR39	1	6.25365e-05
KATNAL1	1	6.2556e-05
CARD19	4	6.25606e-05
XRN1	1	6.26179e-05
HIBADH	1	6.28453e-05
AK6	4	6.34037e-05
MALSU1	4	6.34037e-05
RBP4	1	6.34282e-05
LCT	1	6.34817e-05
SPR	1	6.3973e-05
MTO1	1	6.4051e-05
DDX4	1	6.41119e-05
DPCD	1	6.43957e-05
NR4A1	1	6.48777e-05
CHGA	1	6.52986e-05
UBE2S	2	6.53191e-05
SYNJ2BP	1	6.54964e-05
FERMT1	1	6.57465e-05
BSP5	1	6.58392e-05
BTBD9	3	6.60431e-05
GCC1	1	6.81535e-05
ANXA11	1	6.86996e-05
RAF1	1	6.9112e-05
BPHL	1	7.00806e-05
NUAK2	1	7.02791e-05
ATOX1	1	7.0604e-05
RSPO3	1	7.13815e-05
TCHP	1	7.14718e-05
LAS1L	5	7.29709e-05
NDUFB6	1	7.30707e-05
AIMP1	4	7.35503e-05
EFR3A	1	7.36856e-05
BCL10	1	7.40049e-05
NUBPL	1	7.40841e-05
TOB2	4	7.41736e-05
PTGS2	1	7.42133e-05
TMEM230	1	7.50639e-05
CD63	1	7.54435e-05
SLC38A9	1	7.5725e-05
CD247	1	7.61744e-05
EPB41L4A	1	7.64138e-05
SERTAD1	4	7.65315e-05
GALNT1	1	7.70498e-05
ZIM2	1	7.73761e-05
PAN2	1	7.75566e-05
ANKRD46	1	7.77539e-05
CYBRD1	3	7.7805e-05
DDHD1	1	7.84788e-05
RBM46	1	7.88053e-05
DNAJC12	4	7.90329e-05
ACOT7	1	7.9201e-05
WDR83	4	7.9652e-05
LRRC8E	3	8.04857e-05
MARCH11	1	8.09861e-05
POLL	1	8.10231e-05
GPD1L	4	8.19719e-05
OSBPL3	1	8.28703e-05
PLEKHA3	1	8.35395e-05
ADCY6	1	8.35554e-05
C3H1orf50	1	8.35554e-05
PLEKHA1	1	8.51409e-05
FBXO15	1	8.67911e-05
DENND1A	1	8.75373e-05
LNX1	1	8.77264e-05
SPRY1	1	8.79353e-05
POLR2D	4	8.8046e-05
CFAP97	3	8.9237e-05
GCNT1	1	8.96606e-05
CCAR1	4	9.0549e-05
ADRM1	1	9.0841e-05
KIZ	1	9.24523e-05
HRASLS	1	9.26339e-05
TCEA1	1	9.28069e-05
TIMM9	3	9.28627e-05
RGS10	3	9.29226e-05
PLPP2	1	9.32008e-05
PPP3CC	1	9.34404e-05
SNAPC3	4	9.35019e-05
SLC35B2	1	9.36344e-05
TBCD	1	9.38685e-05
FAAP24	1	9.38953e-05
PHACTR3	3	9.39886e-05
PEX14	1	9.46228e-05
ABCD4	1	9.49744e-05
CXHXorf36	1	9.54592e-05
MOB1A	4	9.5845e-05
BEND4	1	9.62964e-05
CORO6	3	9.65013e-05
ATL3	1	9.71092e-05
TFDP1	1	9.73957e-05
SLC23A2	1	9.75596e-05
TEX9	1	9.79474e-05
NEIL1	3	9.82469e-05
ELK4	1	9.87328e-05
CIRBP	1	9.87641e-05
CTDSPL2	1	9.87641e-05
SNRNP40	3	9.88412e-05
SPINK2	3	9.88732e-05
THOP1	3	9.90959e-05
DDB2	1	9.93511e-05
NPHS2	1	9.95011e-05
GRAMD1A	1	0.000100031
SURF4	3	0.00010076
ATG3	4	0.000100795
PPP2R2B	1	0.000101066
CDIP1	3	0.000101271
DNTTIP1	1	0.000101499
EXOSC8	3	0.000102142
FBXO48	1	0.000102267
NCAPG2	1	0.000102342
C15H11orf49	1	0.00010339
TERF2	1	0.000103474
APLF	5	0.000103495
WFIKKN2	1	0.000103538
ETFRF1	1	0.000103804
TMCC1	3	0.000103962
WDTC1	1	0.000104196
PSMD10	1	0.000105365
GSTA4	1	0.000105475
ZDHHC17	4	0.00010583
HNF1B	3	0.000106689
SLC11A2	1	0.000107772
MSRB2	1	0.000107991
DSC3	4	0.000108241
ICE2	1	0.000108531
PLEKHG3	1	0.000109019
RWDD3	1	0.000109474
MKKS	1	0.00010978
TLE3	1	0.000109969
DPP8	1	0.000110936
SPAST	1	0.000112074
GFM2	1	0.000112911
GFER	3	0.000113018
DDIT4	3	0.000113652
MRE11A	1	0.000114259
CLDN10	1	0.000114278
ZNF277	1	0.000115275
G2E3	4	0.000115582
TIMM10	4	0.000115749
NDUFAF6	3	0.000116252
POLD1	1	0.000116431
IMPA2	1	0.000116597
LAMTOR2	3	0.000116597
CHD1	4	0.000117408
TXNL4A	3	0.000117649
TIPRL	1	0.000118591
RNF115	1	0.000118726
SFT2D1	3	0.000119965
CENPH	1	0.000120045
NELL2	4	0.000120282
ELL	3	0.000120763
SNX15	1	0.000121012
SMARCA1	1	0.000122549
LRRTM2	1	0.000123008
RPA1	3	0.000124099
UTP4	4	0.000124195
XKRX	1	0.00012435
HSPA1A	1	0.000124573
XXYLT1	1	0.000124629
EMC10	4	0.00012487
CRY1	1	0.000124906
FAM96B	1	0.000124939
CAPRIN1	4	0.000126645
NPR2	1	0.000126717
SPIRE2	1	0.000126853
CHM	5	0.000127393
PACSIN2	3	0.000128399
C25H16orf91	4	0.000129527
NFKB2	3	0.00012987
ACYP1	3	0.00013031
CAMKK2	3	0.000130594
PNPO	5	0.000131489
TRAPPC9	1	0.000132492
RRP8	1	0.000133203
METTL13	1	0.00013552
SLC18A2	1	0.000136892
SCMH1	3	0.000139035
SOX5	1	0.000140433
KIFAP3	1	0.000141193
TRIM3	3	0.000142091
TOMM5	4	0.000142137
AQR	1	0.000142985
TIMM22	4	0.000143397
CMYA5	1	0.000143633
ACAP2	1	0.000143895
LARP4B	1	0.000143921
VPS11	1	0.000144701
CTCFL	1	0.000144846
TMEFF1	1	0.000145908
PGM2	4	0.000146537
RNF170	1	0.00014858
ZFYVE26	1	0.000148912
HEATR4	1	0.000149954
IFIT3	1	0.000150066
SH3GLB2	3	0.000150093
SLC9A3R1	3	0.00015021
TRIM21	3	0.000151803
PIP5K1C	3	0.000153109
GIGYF1	1	0.0001539
UBE2M	1	0.000154735
ZNF33B	1	0.000154841
MCU	1	0.000155465
PSPH	1	0.000156003
SLC25A3	4	0.000159395
SMN2	1	0.000159652
NFKB1	1	0.000162282
UEVLD	1	0.000162282
PIN1	4	0.000163103
HDHD2	3	0.000163603
NFKBIA	1	0.000164227
CASP6	1	0.000164597
TIMD4	1	0.000165293
MBNL3	1	0.000165321
MSANTD3	1	0.000165634
SLC39A1	1	0.000165964
PLPP1	1	0.00016648
ERCC4	1	0.00016758
GABRG1	1	0.000167611
CFAP43	1	0.0001681
AAMP	4	0.000168748
YIPF6	1	0.000170307
STXBP6	1	0.000170597
PEX7	1	0.000170971
PTPRK	3	0.000170971
DOCK10	1	0.000171594
ADGRG1	1	0.000171696
FAM234A	1	0.000172714
CLVS2	1	0.000174809
RNASEH2A	1	0.000175113
TSPAN13	1	0.000176046
YPEL4	3	0.000176265
CLGN	1	0.000176975
AIDA	1	0.000179424
XRCC3	1	0.000179437
FGR	1	0.000181451
TSEN15	1	0.000182154
NRIP3	3	0.000183325
ZNF3	1	0.000183339
CDK5	1	0.000185423
BRWD1	1	0.000185801
CDKN1A	1	0.000186007
CCNE1	2	0.000186054
ELMOD1	1	0.000186825
RCHY1	1	0.000187107
LIN28A	1	0.000187658
SLC35A1	1	0.00018825
PRDM1	1	0.000189574
MOB1B	1	0.000190102
REL	1	0.000191623
PPTC7	1	0.000191944
ERCC5	1	0.000192413
FOSL1	1	0.000193373
MADD	1	0.00019387
ARHGEF4	1	0.000195015
PDIA3	2	0.000195352
HOXB7	1	0.000195442
BACE2	1	0.000195524
RTEL1	1	0.000195723
PCDHGC3	1	0.000196135
GTF2H1	4	0.000196848
NOP58	4	0.000197242
PRKAA2	1	0.000197652
RRAGD	1	0.000199719
PCP4	1	0.000202346
GAD1	1	0.000203553
LRRC59	1	0.000204438
MED18	1	0.000204722
UBA5	1	0.000205172
MRPL22	4	0.000206049
CDKL1	1	0.0002061
SLC35B1	3	0.00020741
CHD9	1	0.000209251
ZNF512	1	0.00020978
POLR2M	1	0.00020998
MASTL	3	0.000209986
PIM2	1	0.000210201
RUNDC3B	1	0.00021025
UQCR10	4	0.00021025
CPSF4	1	0.000210817
RIPK1	1	0.000211149
ATG12	4	0.000211583
RRP1	1	0.000213644
NEK9	1	0.00021425
PFDN4	1	0.00021425
PURB	4	0.000216134
SNRNP70	4	0.000216372
RILPL1	3	0.000217957
PEX19	1	0.000218977
CHMP3	1	0.000220351
TNIP1	3	0.000222294
ZNF394	4	0.00022395
ABCB11	1	0.000225492
TXNRD1	1	0.000225807
CENPO	1	0.000226768
LAMC1	1	0.000226804
BTG3	4	0.000227267
CLDN11	1	0.000227349
MAP4K3	1	0.000230297
PPM1B	5	0.000231736
AQP11	4	0.000235544
CTNNA2	1	0.000235617
HIST1H2AC	4	0.000238401
MED26	2	0.000239025
ERC1	1	0.000239541
CACNA1D	1	0.000240435
USP4	1	0.000240638
SUPT7L	1	0.000240823
ERLIN2	4	0.000241727
SF3A2	4	0.000242072
FOXN1	1	0.000242941
FLOT1	1	0.00024317
DHX16	4	0.000246087
STXBP4	1	0.000246231
KLK5	4	0.000246821
ZMYM2	1	0.000247866
HPS5	1	0.000248207
LEF1	1	0.000249467
BIVM	1	0.000249544
ATP6V1D	3	0.000250811
ZNF638	5	0.000254715
VPS39	1	0.000256582
NR1I2	1	0.000257252
ACBD4	1	0.000258758
SLC25A17	1	0.000258983
ARL15	1	0.00025936
CYB561A3	1	0.000261776
SKIL	4	0.00026302
TNK2	2	0.000264448
PTPN18	3	0.000268104
NOS2	3	0.000268699
DNMT3A	1	0.000268773
PSTPIP2	1	0.000271213
RHOG	3	0.00027384
DDC	1	0.000274945
LOC513767	1	0.000275213
PRKDC	1	0.00027556
EXOC3L1	1	0.000276507
MCM8	1	0.00027676
FLNB	1	0.00027693
RCC1	1	0.000277835
GABRG2	3	0.000279614
CPQ	1	0.00028001
NFIB	1	0.000281306
PRKG2	1	0.000281428
LEAP2	1	0.000281702
TMEM147	1	0.000284296
BCAR1	1	0.000286942
SH3GL2	1	0.000287426
LEPROT	1	0.000293434
RNF166	3	0.000293444
PLEK2	1	0.000293945
FAM84B	4	0.00029675
ZMAT4	2	0.000297496
MPDZ	1	0.000297529
C2H2orf76	1	0.000298242
SMARCD2	2	0.000298348
C7H19orf52	3	0.000298418
ACVR1	1	0.000298498
TSFM	3	0.00029891
DHX36	4	0.000299492
LBH	3	0.00029982
FUBP3	3	0.000301086
PDXDC1	1	0.000304578
APBA1	1	0.000304873
AFAP1L2	1	0.000310333
LYSMD3	1	0.000313597
STX6	1	0.000314644
CD3E	1	0.000317256
TWIST1	3	0.000319705
DENND4A	1	0.000320487
CC2D1A	3	0.000320958
TRIM27	4	0.000321588
REEP2	1	0.000322009
F2R	1	0.000322509
DNAJC10	4	0.000323441
FARSA	1	0.000326794
POLR3C	1	0.000328299
PSMD12	1	0.000328866
PDCD10	4	0.000329542
HINT1	3	0.000330337
CITED2	3	0.000330372
GLIPR2	4	0.000333292
LHX4	1	0.000333883
TTC27	1	0.000334101
DLG3	1	0.000334169
MYH10	1	0.000334831
DMAP1	1	0.000335113
KLHL42	1	0.000335113
SLC39A14	1	0.000335481
DYRK1B	1	0.000336631
VPS33A	1	0.000336854
STAR	3	0.000338742
MUTYH	1	0.000342625
CHPF2	1	0.000343627
CPN1	1	0.000343798
EIF3G	4	0.000344292
CCBL1	1	0.000346089
GMIP	1	0.000346875
BCL6B	1	0.000350495
CELF2	1	0.000352499
ZNF181	1	0.000354178
TM9SF2	3	0.000354732
PLS3	4	0.000356349
SPDYA	1	0.000357819
PUM1	4	0.000359711
ZNF451	1	0.000361054
ARHGEF2	1	0.000361596
BTD	1	0.00036272
TP53I3	1	0.000368459
CHMP4B	1	0.000370188
DEPTOR	1	0.000370919
HPS1	1	0.000371906
IP6K2	3	0.000375104
ACO1	3	0.000375764
DNAJC7	1	0.00037638
RB1	1	0.000379739
PDZD8	4	0.000382253
ESPL1	4	0.000382693
DNMT3B	1	0.000382884
SNCA	1	0.000383932
LIG4	1	0.000385396
RPL12	4	0.000386973
DDX3Y	4	0.000391242
CSNK1A1	5	0.000391538
ARCN1	1	0.000391842
LIG3	5	0.000392389
NES	1	0.000394242
AP1B1	1	0.000394792
PBK	1	0.000399423
MMAA	1	0.000399968
PACRGL	1	0.000400941
C6H4orf17	1	0.000401225
FEZ1	3	0.000402357
TUBE1	1	0.000404028
ZNF652	1	0.000406773
ATF7IP2	1	0.000406962
FAN1	1	0.000407619
TRAF4	3	0.00041091
FAM19A1	1	0.000411637
MRPL52	3	0.000411753
IBSP	1	0.000412778
PKM	1	0.00041317
ITGB1	1	0.000413962
ATF3	4	0.000414403
ATP2B1	1	0.000414713
NDUFS2	1	0.000414713
CCDC28B	1	0.000418751
SCFD1	1	0.000423575
STXBP5L	3	0.000423575
HYOU1	3	0.000423934
ARHGEF28	1	0.000424276
MXD1	1	0.000428454
STX18	1	0.000428593
TMEM115	1	0.000430229
HEXA	1	0.000430838
FAR1	4	0.000433064
SPRY2	1	0.000433432
KCNH1	3	0.000438327
NCR3LG1	1	0.000438386
ZNF148	4	0.00043842
TMED3	1	0.000439648
HMG20B	4	0.000443129
NUMA1	4	0.000444124
SARS2	1	0.000444448
PBXIP1	1	0.000447191
DIS3L	4	0.000448074
NDUFB5	1	0.000450421
BNIP3	2	0.000451035
THTPA	1	0.000451659
OXA1L	1	0.000453791
ZMPSTE24	1	0.000455244
VRK3	1	0.000455297
ZSWIM8	1	0.00045554
SMARCD1	1	0.000456556
PARP11	3	0.0004581
PEX2	3	0.00045904
DRC7	1	0.000461797
INIP	3	0.000463815
FXYD6	1	0.000466195
SERINC3	1	0.000466238
AS3MT	3	0.000471135
ATP6V1C1	3	0.000475792
SLC9A1	3	0.000476183
HID1	1	0.000477643
ASNS	1	0.000478559
EXOSC6	1	0.000480679
ANXA2	1	0.000481853
NSMCE4A	1	0.00048342
TBK1	1	0.000484349
JAM2	4	0.000488578
SEPT8	1	0.000490657
PPCS	1	0.000492257
EMC6	5	0.000493051
CBR4	1	0.000502653
NHS	1	0.000504278
STRAP	1	0.000504278
HSPB11	1	0.000505772
MRPL35	1	0.000506827
MYOM1	1	0.000509774
ADCY9	1	0.000515693
CEP135	1	0.00051857
EBF1	1	0.000521424
ABCC1	1	0.000523378
SDCCAG3	1	0.000524931
TPI1	1	0.000525274
DRG1	4	0.000525621
SNX27	1	0.000526143
METTL8	1	0.000528564
UNC5D	1	0.000530857
EEPD1	1	0.000532056
OCRL	1	0.000532497
UCP3	1	0.000535031
OCEL1	1	0.000536409
MINA	1	0.00053714
PLCG1	1	0.00053757
DCTN5	1	0.00054036
RND3	4	0.00054046
CAND1	4	0.000545091
VPS26B	1	0.000546898
CDK7	3	0.000551151
SEC22A	1	0.000558088
SUMO3	1	0.000561782
GNG4	1	0.00056234
CSPG5	2	0.000562945
CERS2	1	0.000564855
CREB3L2	3	0.000572122
CDH3	1	0.000572802
ARFGAP1	1	0.000575445
KLHL24	4	0.000581618
CD320	1	0.000582112
PANX1	1	0.000583163
TJAP1	1	0.000585372
ARPC1B	3	0.000585376
SLC41A2	1	0.000588025
RAD23A	3	0.000592331
CLSTN3	1	0.000593918
FREM1	1	0.000597638
COX19	1	0.000599185
TMEM59	4	0.000599185
ALG6	1	0.000599251
DTWD2	1	0.000599891
ZNF576	4	0.000602584
LRR1	1	0.000604464
ANAPC10	1	0.000604731
SPATA20	1	0.000606699
SGPL1	1	0.000610604
MED29	4	0.000611633
RASGEF1B	1	0.000611633
PAK3	1	0.000612241
COMMD6	3	0.000614368
VSIG1	1	0.000617052
PARK7	3	0.000618975
GABARAPL1	4	0.000620931
PLEKHH3	3	0.000620931
CDK5RAP2	1	0.000621599
LENG8	2	0.000625219
C8B	1	0.000627186
FKBP7	1	0.000627513
C26H10orf2	1	0.000627942
C7H19orf43	4	0.000628179
POC5	1	0.000628256
NSUN5	1	0.00063006
GOLM1	1	0.000639362
ASAP3	1	0.000639832
PALM2	1	0.000640652
DNAJB2	3	0.000643854
DPM2	3	0.000645625
C7H19orf24	4	0.000648972
STK19	4	0.000649401
EVI5L	1	0.000651512
SNX24	1	0.000657759
WDR89	4	0.000658722
EFEMP1	1	0.000665177
KCNA5	1	0.000665745
GJB4	1	0.000667669
FANCG	1	0.000668613
CREB1	3	0.000670215
PTPN3	1	0.000679465
MRPL58	3	0.000681868
MYL6B	3	0.000681868
BORCS5	3	0.000682494
ABTB1	4	0.00068612
ALAD	1	0.000688875
ADA	1	0.000691958
TFAP2B	1	0.000693144
NKD1	1	0.000700079
PROSC	4	0.000701712
NRF1	2	0.000703584
SLC35G1	1	0.000704667
FBLN5	1	0.000705818
SGSH	1	0.000712001
IRAK2	3	0.000719436
ST3GAL6	1	0.000726132
OTUD4	1	0.000731288
DHX32	1	0.000738355
ACOT8	1	0.000741256
TUBGCP5	1	0.000741795
MANBAL	1	0.000743638
GRB7	1	0.000747258
ITGA2	1	0.000748213
EMC8	3	0.00075419
HEY2	1	0.000756241
PCCA	3	0.000756324
GCHFR	4	0.000760013
OLFML1	1	0.000760013
GPS2	1	0.000762547
CCZ1	1	0.000763911
MED19	4	0.000766242
TANK	1	0.00077751
CDA	1	0.000782059
ERCC8	4	0.000782059
TAF6	1	0.000782059
PTPRB	1	0.000782544
GMCL1	1	0.000786218
MAP1B	1	0.000787971
AP1M2	1	0.000789005
TSG101	3	0.000790462
SESN2	1	0.000794723
TRIM13	3	0.000797137
ADCYAP1	5	0.000798986
FRMD3	1	0.000799709
LPGAT1	1	0.000799709
OSGEPL1	3	0.000801124
PRRG4	1	0.000804678
DNAJC21	1	0.000817104
UQCC	1	0.000827418
SDR42E1	1	0.00083575
MID1IP1	4	0.000837384
RASGRP2	1	0.000843978
PTBP2	1	0.000846781
CARS2	1	0.000848226
PTRH2	4	0.000848226
MTRR	1	0.000849417
MANBA	3	0.000852963
CD59	1	0.000855825
TMEM198	1	0.000866779
TRPV6	1	0.000870343
KIN	3	0.000871312
CETN3	1	0.000877933
FUT8	1	0.000881102
RTCB	1	0.000884315
S100A10	4	0.000885473
CLN5	3	0.00088637
MAPKAPK3	3	0.000889291
CA6	1	0.000893865
FGFR2	1	0.000893865
ATP1B3	4	0.000898234
CSTB	1	0.000898345
DGKA	1	0.000898902
CTNS	1	0.000899376
RAD54B	4	0.000901399
NUDT9	3	0.000904429
NDRG3	1	0.000907073
ITFG1	1	0.000907872
EIF4E3	1	0.000909339
MAK	4	0.000912199
KIAA0907	4	0.000914352
FBXO22	1	0.000918224
CRHBP	3	0.000924886
DTNB	1	0.000927969
CCS	2	0.000931689
PIK3CB	1	0.000932506
SSFA2	1	0.000944654
PRMT2	1	0.000953444
MRPL57	4	0.000957841
XAB2	1	0.000969506
GTF3C1	1	0.000973503
DPP10	3	0.000977004
CACNA1E	1	0.000983639
LAMP1	5	0.000983733
DTD1	1	0.000987627
CDKN1B	1	0.000989167
BHMT	1	0.000991396
TBX18	1	0.000991396
ACTC1	1	0.000992509
ACCS	1	0.000993645
LRRC45	1	0.000995538
LOC788142	1	0.000997921
NSUN6	3	0.00100307
EFHB	3	0.00100556
KCNK5	4	0.00101177
PGGT1B	1	0.00101807
C2H2orf47	1	0.00101906
BBS7	1	0.00102144
DDX28	1	0.00103224
UBE2G2	1	0.00103588
PTPN5	1	0.00103812
CMBL	1	0.00103947
KANSL2	4	0.00104072
PNOC	1	0.0010491
DHRS4	1	0.00105317
EXOG	1	0.00105975
MORN2	3	0.00106983
VMP1	4	0.00107513
SUN2	1	0.00108326
GLCE	1	0.00108525
PFN1	3	0.0010973
ERLIN1	1	0.00110482
KPNB1	1	0.00110571
PRRC1	1	0.00111333
LETMD1	3	0.00111563
SERGEF	1	0.00112024
PPP1R1A	1	0.00112284
HIP1	1	0.0011238
ARFIP1	1	0.00112506
HYKK	1	0.00112905
C20H5orf22	1	0.00112966
LOC512899	1	0.00113237
CNGA3	1	0.00113498
BDH1	4	0.00113713
LOC534913	3	0.00114011
RAD1	1	0.00114752
POR	1	0.00114828
FAM13A	1	0.00115264
ATP6V1C2	1	0.00115402
POLR1B	1	0.0011561
TMCC2	3	0.0011617
SFXN4	1	0.00116492
P4HA1	1	0.00116614
GPR179	1	0.00117162
APIP	1	0.00117325
SMYD3	3	0.00117532
PTCD3	1	0.00118411
FERMT3	1	0.00118424
NOS1AP	1	0.00118523
ARPC3	1	0.00118767
SOCS4	4	0.00118767
DYNC1I1	1	0.00118911
TSKU	1	0.00119024
KLHDC9	1	0.0012091
POLR2I	4	0.00121221
LIX1L	3	0.00121915
BCAT1	3	0.00122118
P2RX1	1	0.00123086
ARFGAP2	1	0.001236
RPS19BP1	4	0.00123685
STK3	5	0.00124088
SF3B3	4	0.00124151
LDLR	1	0.00124617
JAK1	1	0.00126317
MSX2	1	0.00127546
FGFR1OP2	4	0.00127647
NEK3	1	0.00128308
SFRP1	1	0.00128574
KLHDC10	1	0.00128707
SDHAF2	1	0.00128941
ZNF341	1	0.00128941
ILDR2	1	0.00129
BLOC1S6	3	0.00129158
PPP2CB	4	0.00129231
ABHD6	1	0.00129692
BTRC	3	0.00129692
IFT81	1	0.00129746
PTN	1	0.00130165
NAP1L4	1	0.00130214
IQSEC1	3	0.00130252
SGCB	1	0.0013107
PSMD3	1	0.00131552
STIM1	1	0.00131693
GABPB2	1	0.00132215
CLCN4	1	0.00132239
LOC616319	1	0.00132366
WNT2B	1	0.00132709
ZKSCAN8	4	0.00133025
NHEDC1	1	0.00133147
IDI1	1	0.00135669
SCLY	4	0.00136927
BICDL2	3	0.00137015
TNPO3	4	0.00137056
DOLK	3	0.00137596
ADGRL3	1	0.00137867
CTU1	4	0.00139119
LATS1	1	0.0013999
TTC21B	1	0.00140165
GAN	4	0.00140171
MAPKAP1	1	0.00140232
WDR70	5	0.00141145
CPTP	3	0.00141615
GPC5	1	0.00141667
EHD4	1	0.00144388
HMG20A	1	0.00145355
UMPS	4	0.00145643
SAR1B	1	0.00147116
NDUFA5	1	0.00147552
SLC39A7	1	0.00148448
CUX2	3	0.00148521
FNDC3A	1	0.00148677
HSPBAP1	1	0.00149581
USO1	1	0.00149913
MMACHC	4	0.00150075
LAMTOR5	1	0.00150405
CASC1	1	0.0015057
PCBD1	1	0.00154154
PTPRR	1	0.00154279
FNTB	1	0.00154328
ZHX2	1	0.00156149
NAV3	1	0.00156246
LRRFIP1	1	0.00157461
SLC5A6	4	0.0015859
CNEP1R1	3	0.0015873
ZNF445	1	0.0015873
RASGEF1A	3	0.00160342
UBE2D4	1	0.00161914
MRPS2	3	0.00163002
RFX5	3	0.001632
AK3	1	0.00163607
HMMR	1	0.00163607
ARL2BP	1	0.00164709
SPIN1	4	0.00166377
HARBI1	1	0.00167325
MSI1	1	0.00167601
RWDD2A	1	0.00167601
SIGMAR1	1	0.00167601
CNOT10	3	0.00167674
SULF2	1	0.00167699
FARS2	1	0.00167817
HSPA1L	1	0.0016929
CMTR1	1	0.00170005
TLR2	5	0.00170193
MRPL48	1	0.00170836
TBL2	1	0.00170968
GCNT3	1	0.0017112
FBXL14	1	0.0017132
MGAT4B	3	0.00171545
ACACA	1	0.00172061
PPP3CB	1	0.00172321
ZFYVE27	4	0.00172954
EXTL3	1	0.00173161
C5	1	0.00173381
FAM92A1	3	0.00174717
GATB	3	0.00177176
FAT1	1	0.00177216
MCTP1	3	0.00177239
RNF7	1	0.00177387
ATP5B	4	0.00177535
PPP1R1B	1	0.00178086
SLC31A2	1	0.00178981
ULK3	1	0.00181312
GTSE1	1	0.0018175
MGAT4A	1	0.00182085
TPPP3	1	0.00183635
SPCS1	3	0.0018463
VIPAS39	1	0.00184718
WLS	3	0.00186328
PHC2	1	0.00186382
GOLGA7B	3	0.0018765
EIF2S1	1	0.00187794
DNM3	1	0.00188204
HSPD1	1	0.00188868
SNX22	1	0.00188868
ANKRD1	3	0.00189149
EMG1	4	0.00189924
TMEM126A	1	0.00190003
ASL	1	0.00190336
ALDH3A2	1	0.00190622
GPX8	1	0.00190622
FRZB	1	0.00192399
MRPS9	3	0.00192399
USP44	1	0.00193528
ITPA	3	0.00193612
PTGER4	4	0.00194185
TFB1M	1	0.0019548
MRPS28	3	0.00199221
PDE12	4	0.00200046
TMEM127	1	0.00201256
PNPLA6	1	0.00201372
POLR3F	4	0.00201703
DYM	3	0.00203593
RPL7L1	4	0.00204613
NUP155	4	0.00204743
ZSWIM7	1	0.00205231
GET4	1	0.0020564
VRK2	1	0.0020564
BAHD1	3	0.00205923
HESX1	1	0.00205923
RAB28	1	0.00205923
ZSCAN26	1	0.00206956
OGDHL	1	0.00209365
JAG1	1	0.00209936
PPM1L	3	0.00210689
YARS	4	0.00210689
ACRV1	1	0.00211678
BANP	3	0.00211678
ORAI1	1	0.00211678
ZNF774	1	0.00211717
PORCN	3	0.0021185
SUGP1	4	0.00211998
FBXO18	1	0.00213076
SYT4	3	0.00216063
MAPK9	1	0.00217067
TRAPPC3	1	0.00217554
ADORA2B	1	0.00218633
H1F0	1	0.0021982
KIAA2012	1	0.00219953
KCNMA1	1	0.00220222
FXR2	1	0.00220278
B4GALT6	1	0.00221489
C7H5orf24	1	0.002215
TMEM41A	3	0.00223778
COPS5	3	0.0022393
DEUP1	1	0.00224377
UBE3D	1	0.00224399
EIF2B1	1	0.00225251
ZNF621	1	0.0022675
BROX	4	0.00228006
LOC788201	1	0.00228931
CDC42BPG	1	0.00229362
ARL8B	1	0.00229451
FBF1	3	0.00230526
MICAL1	1	0.00230988
TDRKH	1	0.0023118
SNX3	1	0.00231542
RFWD2	1	0.00231754
CMPK1	1	0.0023245
RPL18	4	0.00233053
[truncated: 495 more rows]
