# Supplementary material for: Single-cell RNA sequencing reveals developmental heterogeneity of blastomeres during major genome activation in bovine embryos
Source: Sci Rep. 2018 Mar 6;8:4071. doi: 10.1038/s41598-018-22248-2 (PMC5840315; doi:10.1038/s41598-018-22248-2)
Supplement: Supplementary file 4 — Supplementary Table S3 [file 41598_2018_22248_MOESM4_ESM.xlsx]

## Sheet: SuppData_Table3
	adjusted p-value	AUROC	Cluster
C8H9orf64	5.78322e-11	0.86864	1
COG2	3.18661e-10	0.860159	1
DPP4	1.09151e-10	0.859813	1
F3	1.01963e-10	0.871409	1
NETO1	5.25661e-11	0.857996	1
RUFY2	5.26725e-10	0.859813	1
TIGAR	2.2572e-10	0.864053	1
TMEM128	5.35744e-10	0.85964	1
TPMT	1.85153e-11	0.869505	1
UCHL1	4.81329e-10	0.853409	1
XRCC2	1.12258e-11	0.858429	1
ZNF75A	4.96539e-10	0.85713	1
RHEBL1	8.21539e-06	0.85598	2
AMIGO2	8.57864e-06	0.865199	4
AMT	1.35901e-05	0.857546	4
ARFGAP3	3.34991e-07	0.895005	4
ARHGAP1	6.1081e-06	0.866273	4
ARMT1	4.12503e-07	0.888829	4
ATF7IP	4.1745e-06	0.87218	4
C14H8orf59	1.60997e-07	0.900913	4
C1D	6.31323e-07	0.889366	4
C3H1orf52	1.0613e-05	0.86305	4
CAD	1.32611e-08	0.918367	4
CCDC126	8.25557e-07	0.88695	4
CCT4	5.17188e-06	0.870032	4
CDK1	9.85311e-06	0.863856	4
CDKN2C	1.95214e-05	0.851638	4
CXADR	3.19081e-05	0.851235	4
DESI2	2.11316e-07	0.889501	4
DLD	3.41191e-05	0.851235	4
EIF3D	1.54396e-05	0.859291	4
EIF6	5.42133e-07	0.891246	4
EXOSC1	5.09899e-06	0.870032	4
FAM207A	7.47777e-08	0.886815	4
FAM89A	1.14757e-06	0.880773	4
FOLR1	3.65359e-08	0.914608	4
GART	5.55874e-06	0.86869	4
HAX1	5.46665e-07	0.890709	4
HIST1H2BD	7.6562e-09	0.926155	4
IL18	1.33071e-07	0.899436	4
IMP3	1.28889e-07	0.903867	4
IPMK	1.66538e-05	0.852712	4
ISG20L2	8.56319e-08	0.892723	4
ITM2B	3.01123e-08	0.900779	4
KLF3	5.76141e-06	0.859828	4
KLF5	5.61358e-07	0.888426	4
LARP4	5.79018e-06	0.868958	4
LOC782781	1.24401e-07	0.901719	4
LRRC40	2.1534e-06	0.877551	4
LSM8	3.8289e-06	0.871912	4
MANF	7.06591e-06	0.855263	4
MBIP	6.54952e-06	0.867884	4
MED31	1.98476e-05	0.856069	4
MRPL17	1.98026e-07	0.900376	4
MTHFD1L	2.35239e-07	0.895542	4
NAA11	9.59681e-07	0.883459	4
NANOG	2.21636e-06	0.861976	4
NCBP2	8.23006e-07	0.887487	4
NDUFB2	1.39641e-06	0.882385	4
NDUFB3	3.04196e-06	0.870435	4
NKAPL	6.17809e-07	0.889903	4
NOL6	1.26957e-06	0.88319	4
NOP16	1.00822e-06	0.883459	4
PARP14	8.49937e-07	0.871509	4
PDCD10	1.04396e-05	0.86305	4
PHF5A	1.90154e-05	0.855397	4
PIP5K1A	2.52619e-05	0.853383	4
PLEKHJ1	1.42305e-05	0.857411	4
PPAT	9.59053e-06	0.86399	4
PPIL1	3.90162e-06	0.855934	4
PRPS1	2.5436e-05	0.853921	4
PSMA1	3.08411e-06	0.862916	4
PYCR2	2.77566e-05	0.853383	4
RACK1	4.44504e-06	0.871643	4
RNF11	7.78745e-07	0.888024	4
RPL26	2.97325e-06	0.875403	4
RPL36AL	4.45686e-06	0.871643	4
RPL37	6.89829e-07	0.888561	4
RPL38	7.635e-06	0.866273	4
RPS19	3.95417e-08	0.914339	4
RPS27	3.00288e-07	0.896617	4
RPS29	6.74663e-07	0.889366	4
RPS4Y1	7.33016e-07	0.888561	4
RPS9	3.75967e-06	0.872449	4
SCO1	3.90642e-06	0.862379	4
SLC27A1	1.8594e-05	0.852578	4
SLC33A1	2.57437e-08	0.908298	4
SNHG12	3.3282e-07	0.887218	4
SNRPB	5.43696e-06	0.869495	4
SYT11	2.96711e-05	0.852846	4
TAF11	8.12336e-06	0.865467	4
TCEB2	1.32201e-06	0.882385	4
TIMM10B	1.75964e-07	0.885607	4
TMEM41B	2.86018e-05	0.852309	4
TSC22D1	3.20347e-05	0.852041	4
TSEN54	5.12698e-06	0.866004	4
TTC14	7.33487e-07	0.888292	4
TYW3	3.5239e-06	0.865602	4
UQCRFS1	1.66106e-06	0.878625	4
ZBTB9	1.69814e-06	0.880505	4
ZNRF1	1.66365e-06	0.879699	4
GRO1	4.91151e-06	0.860768	5
