# Supplementary material for: Single-cell RNA sequencing reveals developmental heterogeneity of blastomeres during major genome activation in bovine embryos
Source: Sci Rep. 2018 Mar 6;8:4071. doi: 10.1038/s41598-018-22248-2 (PMC5840315; doi:10.1038/s41598-018-22248-2)
Supplement: Supplementary file 5 — Supplementary Table S4 [file 41598_2018_22248_MOESM5_ESM.xlsx]

## Sheet: Sheet1
GOID	GOTerm	Corrected P-Value	Nr. Genes
GO:0042254	ribosome biogenesis	2.9e-06	9
GO:0042255	ribosome assembly	0.0029	3
GO:0042273	ribosomal large subunit biogenesis	0.0036	3
GO:0046112	nucleobase biosynthetic process	0.0042	3
GO:0006414	translational elongation	0.0046	3
GO:0008652	cellular amino acid biosynthetic process	0.0054	3
