# Supplementary material for: Single-cell RNA sequencing reveals developmental heterogeneity of blastomeres during major genome activation in bovine embryos
Source: Sci Rep. 2018 Mar 6;8:4071. doi: 10.1038/s41598-018-22248-2 (PMC5840315; doi:10.1038/s41598-018-22248-2)
Supplement: Supplementary file 6 — Supplementary Table S5 [file 41598_2018_22248_MOESM6_ESM.xlsx]

## Sheet: Sheet1
Topic	GO ID	GO Term	Term pValue corrected	No. Genes
1	GO:0006412	translation	1.5e-06	286
1	GO:0051301	cell division	2.2e-06	151
2	GO:0006412	translation	4.1e-18	286
2	GO:0006446	regulation of translational initiation	1.3e-08	29
2	GO:0000398	mRNA splicing, via spliceosome	1.7e-07	79
2	GO:0002181	cytoplasmic translation	5.6e-07	22
2	GO:0006364	rRNA processing	3.1e-06	74
2	GO:0000245	spliceosomal complex assembly	5.2e-06	14
2	GO:0048025	negative regulation of mRNA splicing, via spliceosome	5.6e-06	8
2	GO:0051301	cell division	1.1e-05	151
2	GO:0000381	regulation of alternative mRNA splicing, via spliceosome	1.9e-05	16
3	GO:0006412	translation	2.2e-06	286
4	GO:0015986	ATP synthesis coupled proton transport	0.00071	18
5	GO:0070125	mitochondrial translational elongation	6.5e-05	74
6	GO:0015850	organic hydroxy compound transport	0.0003	20
