# Supplementary material for: Single-cell RNA sequencing reveals developmental heterogeneity of blastomeres during major genome activation in bovine embryos
Source: Sci Rep. 2018 Mar 6;8:4071. doi: 10.1038/s41598-018-22248-2 (PMC5840315; doi:10.1038/s41598-018-22248-2)
Supplement: Supplementary file 7 — Supplementary Table S6 [file 41598_2018_22248_MOESM7_ESM.xlsx]

## Sheet: Sheet1
Cell_Name	E1.1_p3	E1.2_p3	E1.3_p3	E1.5_p3	E1.6_p3	E1.7_p3	E14.1_p3	E14.2_p3	E14.3_p3	E14.4_p3	E14.5_p3	E14.6_p3	E14.7_p3	E14.8_p3	E14.9_p3	E16.1_p3	E16.2_p3	E16.4_p3	E16.6_p3	E16.7_p3	E16.8_p3	E16.9_p3	E11.1_p3	E11.2_p3	E11.3_p3	E11.4_p3	E11.5_p3	E11.7_p3	E11.8_p3	E14.1_p2	E14.2_p2	E14.3_p2	E14.4_p2	E14.5_p2	E14.6_p2	E14.7_p2	E14.8_p2	E15.1_p2	E15.2_p2	E15.3_p2	E15.4_p2	E15.5_p2	E15.6_p2	E2.1_p1	E2.2_p1	E2.3_p1	E2.4_p1	E2.5_p1	E2.6_p1
Embryo_Name	Day2-E1	Day2-E1	Day2-E1	Day2-E1	Day2-E1	Day2-E1	Day2-E2	Day2-E2	Day2-E2	Day2-E2	Day2-E2	Day2-E2	Day2-E2	Day2-E2	Day2-E2	Day2-E3	Day2-E3	Day2-E3	Day2-E3	Day2-E3	Day2-E3	Day2-E3	Day2-E4	Day2-E4	Day2-E4	Day2-E4	Day2-E4	Day2-E4	Day2-E4	Day2-E5	Day2-E5	Day2-E5	Day2-E5	Day2-E5	Day2-E5	Day2-E5	Day2-E5	Day2-E6	Day2-E6	Day2-E6	Day2-E6	Day2-E6	Day2-E6	Day3-E1	Day3-E1	Day3-E1	Day3-E1	Day3-E1	Day3-E1
ADAMTS1	0	0	0	0	0	0.671105	3.50328	0	0	0	0	0	0.790875	0	0	1.00321	0	0	0	0	0	0	0	0	0	0	0	0	0	0	0	0	0	0	0	0	0	0	0	0	0	0	0	0	0	0	0	0	0
C3	0	0	0	0	0	0	0	0	0	0	0	0	0	1.04184	0	0	0	0	0	0	0	0.671105	3.50328	0	0	0.935554	0	0	0	0	0	0	0	0	0.582282	0.809751	0	0	0	0	0	0	1.14311	0	0	0	0	0	0
CNR2	0	0	0	0	0	0	0	0	0	0	0	0	0	0	0	0	0	0	0	0	0	0	0	0	0	0	0	0	0	0	0	0	0	0	0	0	0	0	0	0	0	0	0	0.584719	0	0	0	0	0
CRABP1	0	0	0	0	0	1.18876	0	0	1.3816	0	0	0	0.923252	0	0	0	0	0.952549	0	0	0	0	0	0	0	0	1.18505	0	0	0	1.2953	0	0	0	0	2.99	0	0	0	0	0	0	0.324072	0	0	0	0	0	0
DDX3Y	2.43825	3.86615	0	1.13034	0.206635	4.62469	5.77262	1.8399	1.4781	0.176123	0.8441	3.10329	2.8057	1.32973	0	4.1192	3.5474	1.61735	3.7899	4.57516	2.84016	0.742191	3.44824	2.69165	3.31987	4.43327	2.27331	0	2.74154	5.20949	3.55433	0.858459	2.63397	1.14829	2.39224	1.8167	0	0	7.18738	3.09041	0	1.90222	5.00928	1.05878	1.2988	1.14474	1.9481	1.58924	0
DPPA4	0.556565	0	0	0	0	0	1.19126	0	0	0	0	0.856792	0	0	0	0	0	0	0.862638	0	0	0	0	0	0	0	0	0	0	0	1.41544	0	0	0	0.676392	0	0	0	0	0.926785	0	0	0	0	0	0	0	0	0
FOLR1	0.245285	1.94864	0	0	0	0.215048	2.76916	0	0.926785	0.259265	1.24762	0	2.42825	0.489204	0	1.58496	1.83668	0.682281	0.811944	4.494	0	0	0.773175	0	0	2.07905	0.699167	0	0	2.5626	1.84471	0.472101	0	0.975497	2.04848	0.335059	0	4.74319	0	0	0	1.87173	2.97724	0	0.348688	0	3.69344	0	0
GAT	0	0	0	0	0	0	0	0	0	0	0	0	0	0	0	0	0	0	0	0	0	0	0	0	0	0	0	0	0	0	0	0	0	0	0	0	0	0	0	0	0	0	0	0	0	0	0	0	0
GFRA3	0	0	0	0	0	0	0	0	0	0	0	0	0	0	0	1.50359	0	0	0	0	0	0	0	0	0	0	0	0	0	0	0	0	0	0	0	0	0	0	0	0	0	0	0	0	0	0	0	0	0
LOC508834	0	0.348688	0	0	0	0.166102	4.41607	0	0	0.245951	0	0	3.26991	0	0	0.935554	0.720741	1.74559	0	0.911071	0	0	0	0	0	0	0	0	0	0	0	0	0	0	0	0	0	0	0	0	0	0	0	2.07296	0	0	0	4.03585	0
LRRC14	0.787616	0	0	0	0	1.16807	0	0	0	0	0	0	0	1.18505	0	0	0.111527	0	0	0	0	0	0	0	0	0	0	0	0	0	0	0	0	0	0	0	0	0	0.943917	0	0	0	0	0	0	0	0	0	0
MAGEH1	0	0	0	0	0	0	0	0	0	0	0	0	0	0	0	0	0	0	0	0	0	0	0	0	0	0	0	0	0	0	0	0	0	0	0	0	0	0	0	0	0	0	0	0	0	0	0	0	0
MESDC1	0	0	0	0	0	0	0	0	0	0	0	0	0	0	0	0	0	0	0	0	0	0	0	0	0	0	0	0	0	0	0.676392	0	0	0	0	0	0	0	0	0	0	0	0	0	0	0.324072	0	0	0
NANOG	0	0.671105	0	0	0	0.935554	2.44839	0	0	1.14474	0	0	0.971735	0	0	0	0	0	0	0	0	0	0	0	0	0	0	0	0	0.291321	1.19126	0	0	0	3.32379	0	0	0	0	0	0	0	0	0	0	0	0	0	0
NRBP2	0	0	0	0	0	0	0	0	0	0	0	0	0	0	0	0	0	0	0	0	0	0	0	0	0	0	0	0	0	0	0	0	0	0	0	0	0	0	0	0	0	0	0	1.77948	0	0	0	0	0
OVOL2	1.64048	0	0	0	0	0.557964	1.42322	2.21397	0	0	0	0	0.935554	0	0	0	1.14474	0	0	0	0	0	0	0	0	0	0.735218	0	0.281369	2.20967	0	0	0.308869	0	0	0	0	1.19126	1.21841	1.49391	0	0	0.856792	0	0	0	1.3816	0	0
PCDH10	0	0	0	0	0	0	0	0	0	0	0	0	0	0	0	0	0	0	0	0	0	0	0	0	0	0	0	0	0	0	0	0	0	0	0	0	0	0	0	0	0	0	0	0	0	0	0	0	0
PTGDR	2.67432	0	0	0	0	0	1.05318	0	0	0	0	0	0.472101	0	0	0	0	0	0	0	0	0	0	2.97724	0	0	0	0	1.60245	0	0	0	0	0	0	0	0	0	0	0	0	0	0	0	0	0	0	0	0
SH2D3A	0	0	0	0	0	0	0	0	0	0	0.893201	0	0	0	0	0	0	0	0	0	0	0.943917	0	0	0	0	0	0	0	0	0	0	0	0	0	1.87173	0	0	0	0	0	0	0	3.48211	0	0	0	0	1.26432
SLC2A5	0	0	0	0	0	0	0	0	0	0	0	0	0	0	0	0	0	0	0	0	0	0	0	0	0	0	0	0	0	0	0	0	0	0	0	0	0	0	0	0	0	0	0	0	0	0	0	0	0
[truncated: 112 more columns]
