# Supplementary material for: Single-cell RNA sequencing reveals developmental heterogeneity of blastomeres during major genome activation in bovine embryos
Source: Sci Rep. 2018 Mar 6;8:4071. doi: 10.1038/s41598-018-22248-2 (PMC5840315; doi:10.1038/s41598-018-22248-2)
Supplement: Supplementary file 8 — Supplementary Table S7 [file 41598_2018_22248_MOESM8_ESM.xlsx]

## Sheet: Sheet1
Cell_Name	E1.1_p3	E1.2_p3	E1.3_p3	E1.5_p3	E1.6_p3	E1.7_p3	E14.1_p3	E14.2_p3	E14.3_p3	E14.4_p3	E14.5_p3	E14.6_p3	E14.7_p3	E14.8_p3	E14.9_p3	E16.1_p3	E16.2_p3	E16.4_p3	E16.6_p3	E16.7_p3	E16.8_p3	E16.9_p3	E11.1_p3	E11.2_p3	E11.3_p3	E11.4_p3	E11.5_p3	E11.7_p3	E11.8_p3	E14.1_p2	E14.2_p2	E14.3_p2	E14.4_p2	E14.5_p2	E14.6_p2	E14.7_p2	E14.8_p2	E15.1_p2	E15.2_p2	E15.3_p2	E15.4_p2	E15.5_p2	E15.6_p2	E2.1_p1	E2.2_p1	E2.3_p1	E2.4_p1	E2.5_p1	E2.6_p1
Embryo_Name	Day2-E1	Day2-E1	Day2-E1	Day2-E1	Day2-E1	Day2-E1	Day2-E2	Day2-E2	Day2-E2	Day2-E2	Day2-E2	Day2-E2	Day2-E2	Day2-E2	Day2-E2	Day2-E3	Day2-E3	Day2-E3	Day2-E3	Day2-E3	Day2-E3	Day2-E3	Day2-E4	Day2-E4	Day2-E4	Day2-E4	Day2-E4	Day2-E4	Day2-E4	Day2-E5	Day2-E5	Day2-E5	Day2-E5	Day2-E5	Day2-E5	Day2-E5	Day2-E5	Day2-E6	Day2-E6	Day2-E6	Day2-E6	Day2-E6	Day2-E6	Day3-E1	Day3-E1	Day3-E1	Day3-E1	Day3-E1	Day3-E1
POU5F1/OCT4	3.21616	0	0	0	0	1.29572	3.89299	0	1.78821	2.81712	0.827214	2.53252	2.54389	2.86263	0	3.22788	5.45845	2.69423	4.58428	3.52555	3.8378	4.83285	0	0.62929	0	5.20208	3.1932	0	4.41607	6.34888	4.47776	0.639345	0.945154	1.26432	4.75155	2.03963	0	0.935554	2.28929	3.6743	0	1.46513	3.99287	1.95017	4.08884	4.33652	1.77073	1.14426	3.89069
CDX2	1.14426	0	0	0	0	3.02408	1.05517	0	1.78217	1.8399	0.777644	0.176123	0.613623	1.05992	0	0.324534	3.09799	1.2775	2.39962	0.601249	0	0	0	0	2.10601	2.96821	1.48396	0	0	2.37994	1.64752	1.64048	0	0	0	2.21709	0	0	2.21397	0.671105	0	0	0	1.49838	0	0.345729	0	0	0
NANOG	0	0.671105	0	0	0	0.935554	2.44839	0	0	1.14474	0	0	0.971735	0	0	0	0	0	0	0	0	0	0	0	0	0	0	0	0	0.291321	1.19126	0	0	0	3.32379	0	0	0	0	0	0	0	0	0	0	0	0	0	0
MYC	0	0	0	0	0	0	1.59255	0	0	0	0	0	0	0	0	0	0	0	0	0	0	0	0	0	0	0	0	0	0	0	0	0	0	0	0	0	0	0	0	0	0	0	0	1.78821	0	0	0	0	0
KLF4	3.39166	2.91468	0	0	1.14578	2.22061	5.31012	2.64554	2.3887	1.65472	4.39165	1.88401	4.34223	1.96676	2.27815	4.08089	4.72417	1.03023	6.77023	3.71865	3.11726	1.65611	0.809163	3.41053	3.90145	4.1096	2.22732	0.923252	1.66842	4.09717	3.96357	3.91751	2.50499	2.58218	3.96147	2.48248	0.890441	1.82775	4.79069	1.60341	0	2.26937	2.67429	3.71644	0.40216	3.95818	1.9535	0	1.36455
SALL4	7.03909	4.95991	0.537362	2.07421	2.9949	7.19387	6.90775	2.19709	6.21623	5.39856	5.93136	6.11973	6.26225	6.91555	0	6.05283	6.18417	4.86038	7.0523	4.61686	6.48644	5.2932	4.0489	5.03916	1.83668	7.66637	7.07255	0	2.6132	7.6559	8.54127	6.0604	4.67942	5.32334	6.83289	6.19007	1.14362	1.91473	9.31342	6.80194	1.91241	3.24919	6.45215	6.74763	5.38728	2.89599	4.8436	4.35993	4.18404
SALL1	1.46071	0	0	0	0	3.41166	0	0	1.8694	0	0.273183	4.24988	0	1.18876	0	0.379485	0	2.16539	1.54265	0	0.923252	0.787616	0	0.85692	0	1.52134	0	0	0	1.83237	1.4329	0	0.245285	0	1.18505	0	0	0	1.96664	0	0	0	0	3.89622	0	0	0	1	0.893201
FOSL1	1.41297	1.91504	0.763528	1.15505	0.898351	1.89138	4.70739	0.975497	3.37991	1.36097	2.19744	5.1447	4.51654	5.14905	0	4.47753	5.40084	2.7868	1.54291	4.83526	3.69344	3.93132	0.31504	4.41607	4.40102	4.24848	1.60626	0	0.76644	6.71081	1.51946	1.70985	2.21739	2.28929	4.30936	6.77997	0.911071	2.57863	3.52382	4.64526	3.40622	0	0.682717	3.89069	0.576371	1.09211	2.1738	0	0
PCDH10	0	0	0	0	0	0	0	0	0	0	0	0	0	0	0	0	0	0	0	0	0	0	0	0	0	0	0	0	0	0	0	0	0	0	0	0	0	0	0	0	0	0	0	0	0	0	0	0	0
[truncated: 112 more columns]
